# Supplementary material for: Hypoxia-Associated Prognostic Markers and Competing Endogenous RNA Co-Expression Networks in Breast Cancer
Source: Front Oncol. 2020 Dec 2;10:579868. doi: 10.3389/fonc.2020.579868 (PMC7738636; doi:10.3389/fonc.2020.579868)
Supplement: Supplementary Table 2 — Pathway and GO enrichment results of the sub-network DEGs. [file Table_2.xlsx]

## Sheet: pathway
GOID	GOTerm	Ontology Source	Term PValue	Term PValue Corrected with Bonferroni step down	Group PValue	Group PValue Corrected with Bonferroni step down	GOLevels	GOGroups	% Associated Genes	Nr. Genes	Associated Genes Found
KEGG:05202	Transcriptional misregulation in cancer	KEGG_17.02.2020	0.000204094	0.00551055	0.000204094	0.000816378	[-1]	Group0	3.22581	6	[CEBPB, FLT3, GZMB, MMP9, PLAT, ZBTB16]
KEGG:05219	Bladder cancer	KEGG_17.02.2020	3.60926e-05	0.00133542	3.60926e-05	0.000216555	[-1]	Group1	9.7561	4	[CDKN2A, FGFR3, MMP9, VEGFA]
KEGG:05230	Central carbon metabolism in cancer	KEGG_17.02.2020	1.55561e-05	0.000591131	1.55561e-05	0.000140005	[-1]	Group2	7.24638	5	[FGFR3, FLT3, LDHB, PFKP, RET]
KEGG:04657	IL-17 signaling pathway	KEGG_17.02.2020	4.33829e-06	0.000173532	0.000198209	0.000991046	[-1]	Group3	6.38298	6	[CEBPB, FOSL1, LCN2, MMP9, S100A8, S100A9]
R-HSA:6799990	Metal sequestration by antimicrobial proteins	REACTOME_Pathways_17.02.2020	1.83644e-06	7.52939e-05	0.000198209	0.000991046	[-1]	Group3	50	3	[LCN2, S100A8, S100A9]
R-HSA:6803157	Antimicrobial peptides	REACTOME_Pathways_17.02.2020	0.0103545	0.0103545	0.000198209	0.000991046	[-1]	Group3	3.06122	3	[LCN2, S100A8, S100A9]
KEGG:04925	Aldosterone synthesis and secretion	KEGG_17.02.2020	0.0103545	0.0103545	0.000975166	0.00195033	[-1]	Group4	3.06122	3	[CACNA1D, CACNA1H, LIPE]
KEGG:04927	Cortisol synthesis and secretion	KEGG_17.02.2020	0.00330881	0.0231617	0.000975166	0.00195033	[-1]	Group4	4.61538	3	[CACNA1D, CACNA1H, MRAP]
R-HSA:375165	NCAM signaling for neurite out-growth	REACTOME_Pathways_17.02.2020	0.00302775	0.024222	0.000975166	0.00195033	[-1]	Group4	4.7619	3	[CACNA1D, CACNA1H, COL9A3]
R-HSA:419037	NCAM1 interactions	REACTOME_Pathways_17.02.2020	0.000937151	0.0140573	0.000975166	0.00195033	[-1]	Group4	7.14286	3	[CACNA1D, CACNA1H, COL9A3]
KEGG:03320	PPAR signaling pathway	KEGG_17.02.2020	0.00513873	0.0205549	0.00355416	0.00355416	[-1]	Group5	3.94737	3	[FABP4, PCK1, PLIN1]
KEGG:04923	Regulation of lipolysis in adipocytes	KEGG_17.02.2020	0.00205294	0.0205294	0.00355416	0.00355416	[-1]	Group5	5.45455	3	[FABP4, LIPE, PLIN1]
R-HSA:163560	Triglyceride catabolism	REACTOME_Pathways_17.02.2020	0.000175219	0.00490613	0.00355416	0.00355416	[-1]	Group5	12.5	3	[FABP4, LIPE, PLIN1]
R-HSA:381340	Transcriptional regulation of white adipocyte differentiation	REACTOME_Pathways_17.02.2020	0.00059376	0.0118752	0.00355416	0.00355416	[-1]	Group5	4.7619	4	[CEBPB, FABP4, PCK1, PLIN1]
R-HSA:8979227	Triglyceride metabolism	REACTOME_Pathways_17.02.2020	0.000644711	0.0122495	0.00355416	0.00355416	[-1]	Group5	8.10811	3	[FABP4, LIPE, PLIN1]
KEGG:00010	Glycolysis / Gluconeogenesis	KEGG_17.02.2020	2.3389e-08	1.00573e-06	2.14365e-05	0.000150055	[-1]	Group6	10.2941	7	[ADH1A, ADH1B, FBP1, GAPDH, LDHB, PCK1, PFKP]
KEGG:04066	HIF-1 signaling pathway	KEGG_17.02.2020	0.00157227	0.017295	2.14365e-05	0.000150055	[-1]	Group6	3.66972	4	[GAPDH, LDHB, PFKP, VEGFA]
KEGG:04152	AMPK signaling pathway	KEGG_17.02.2020	0.00223637	0.0201274	2.14365e-05	0.000150055	[-1]	Group6	3.33333	4	[FBP1, LIPE, PCK1, PFKP]
KEGG:04922	Glucagon signaling pathway	KEGG_17.02.2020	0.00141835	0.0170203	2.14365e-05	0.000150055	[-1]	Group6	3.77358	4	[FBP1, LDHB, PCK1, PFKP]
R-HSA:70263	Gluconeogenesis	REACTOME_Pathways_17.02.2020	0.0005014	0.0105294	2.14365e-05	0.000150055	[-1]	Group6	8.82353	3	[FBP1, GAPDH, PCK1]
R-HSA:70326	Glucose metabolism	REACTOME_Pathways_17.02.2020	0.000803068	0.0128491	2.14365e-05	0.000150055	[-1]	Group6	4.3956	4	[FBP1, GAPDH, PCK1, PFKP]
KEGG:04974	Protein digestion and absorption	KEGG_17.02.2020	0.0095148	0.0190296	0.000649249	0.00194775	[-1]	Group7	3.15789	3	[COL11A2, COL17A1, COL9A3]
R-HSA:1442490	Collagen degradation	REACTOME_Pathways_17.02.2020	0.000209329	0.00544255	0.000649249	0.00194775	[-1]	Group7	6.25	4	[COL11A2, COL17A1, COL9A3, MMP9]
R-HSA:1474228	Degradation of the extracellular matrix	REACTOME_Pathways_17.02.2020	0.000450384	0.00990845	0.000649249	0.00194775	[-1]	Group7	3.57143	5	[COL11A2, COL17A1, COL9A3, KLK7, MMP9]
R-HSA:1474290	Collagen formation	REACTOME_Pathways_17.02.2020	5.65268e-05	0.00197844	0.000649249	0.00194775	[-1]	Group7	5.55556	5	[COL11A2, COL17A1, COL9A3, MMP9, PLOD2]
R-HSA:1650814	Collagen biosynthesis and modifying enzymes	REACTOME_Pathways_17.02.2020	0.000249949	0.00624872	0.000649249	0.00194775	[-1]	Group7	5.97015	4	[COL11A2, COL17A1, COL9A3, PLOD2]
R-HSA:2022090	Assembly of collagen fibrils and other multimeric structures	REACTOME_Pathways_17.02.2020	0.000173699	0.00503727	0.000649249	0.00194775	[-1]	Group7	6.55738	4	[COL11A2, COL17A1, COL9A3, MMP9]
R-HSA:8948216	Collagen chain trimerization	REACTOME_Pathways_17.02.2020	0.00107413	0.0139637	0.000649249	0.00194775	[-1]	Group7	6.81818	3	[COL11A2, COL17A1, COL9A3]
KEGG:04010	MAPK signaling pathway	KEGG_17.02.2020	8.07937e-08	3.39334e-06	2.07598e-05	0.000166079	[-1]	Group8	3.72881	11	[CACNA1D, CACNA1H, CACNA2D2, CACNG1, CACNG4, FGF10, FGF5, FGFR3, FLT3, RASGRF1, VEGFA]
KEGG:04260	Cardiac muscle contraction	KEGG_17.02.2020	0.000649036	0.0116827	2.07598e-05	0.000166079	[-1]	Group8	4.65116	4	[CACNA1D, CACNA2D2, CACNG1, CACNG4]
KEGG:05218	Melanoma	KEGG_17.02.2020	0.00441639	0.0264983	2.07598e-05	0.000166079	[-1]	Group8	4.16667	3	[CDKN2A, FGF10, FGF5]
KEGG:05410	Hypertrophic cardiomyopathy (HCM)	KEGG_17.02.2020	0.000770388	0.0130966	2.07598e-05	0.000166079	[-1]	Group8	4.44444	4	[CACNA1D, CACNA2D2, CACNG1, CACNG4]
KEGG:05412	Arrhythmogenic right ventricular cardiomyopathy (ARVC)	KEGG_17.02.2020	0.000426499	0.010236	2.07598e-05	0.000166079	[-1]	Group8	5.19481	4	[CACNA1D, CACNA2D2, CACNG1, CACNG4]
KEGG:05414	Dilated cardiomyopathy (DCM)	KEGG_17.02.2020	0.000981309	0.0137383	2.07598e-05	0.000166079	[-1]	Group8	4.16667	4	[CACNA1D, CACNA2D2, CACNG1, CACNG4]
R-HSA:109704	PI3K Cascade	REACTOME_Pathways_17.02.2020	4.78876e-05	0.00172395	2.07598e-05	0.000166079	[-1]	Group8	9.09091	4	[FGF10, FGF5, FGFR3, FLT3]
R-HSA:112399	IRS-mediated signalling	REACTOME_Pathways_17.02.2020	6.77077e-05	0.00223435	2.07598e-05	0.000166079	[-1]	Group8	8.33333	4	[FGF10, FGF5, FGFR3, FLT3]
R-HSA:1226099	Signaling by FGFR in disease	REACTOME_Pathways_17.02.2020	0.00302775	0.024222	2.07598e-05	0.000166079	[-1]	Group8	4.7619	3	[FGF10, FGF5, FGFR3]
R-HSA:190236	Signaling by FGFR	REACTOME_Pathways_17.02.2020	0.00747698	0.0224309	2.07598e-05	0.000166079	[-1]	Group8	3.44828	3	[FGF10, FGF5, FGFR3]
R-HSA:2219530	Constitutive Signaling by Aberrant PI3K in Cancer	REACTOME_Pathways_17.02.2020	0.0049519	0.0247595	2.07598e-05	0.000166079	[-1]	Group8	4	3	[FGF10, FGF5, FGFR3]
R-HSA:2404192	Signaling by Type 1 Insulin-like Growth Factor 1 Receptor (IGF1R)	REACTOME_Pathways_17.02.2020	0.000107811	0.00323434	2.07598e-05	0.000166079	[-1]	Group8	7.40741	4	[FGF10, FGF5, FGFR3, FLT3]
R-HSA:2428924	IGF1R signaling cascade	REACTOME_Pathways_17.02.2020	0.000100167	0.00310518	2.07598e-05	0.000166079	[-1]	Group8	7.54717	4	[FGF10, FGF5, FGFR3, FLT3]
R-HSA:2428928	IRS-related events triggered by IGF1R	REACTOME_Pathways_17.02.2020	9.29244e-05	0.00297358	2.07598e-05	0.000166079	[-1]	Group8	7.69231	4	[FGF10, FGF5, FGFR3, FLT3]
R-HSA:5576892	Phase 0 - rapid depolarisation	REACTOME_Pathways_17.02.2020	5.71729e-05	0.00194388	2.07598e-05	0.000166079	[-1]	Group8	8.69565	4	[CACNA1D, CACNA2D2, CACNG1, CACNG4]
R-HSA:5576893	Phase 2 - plateau phase	REACTOME_Pathways_17.02.2020	6.56183e-06	0.000255911	2.07598e-05	0.000166079	[-1]	Group8	14.8148	4	[CACNA1D, CACNA2D2, CACNG1, CACNG4]
R-HSA:74751	Insulin receptor signalling cascade	REACTOME_Pathways_17.02.2020	0.000107811	0.00323434	2.07598e-05	0.000166079	[-1]	Group8	7.40741	4	[FGF10, FGF5, FGFR3, FLT3]
R-HSA:74752	Signaling by Insulin receptor	REACTOME_Pathways_17.02.2020	0.000448022	0.0103045	2.07598e-05	0.000166079	[-1]	Group8	5.12821	4	[FGF10, FGF5, FGFR3, FLT3]

## Sheet: BP
#term ID	term description	observed gene count	background gene count	false discovery rate	matching proteins in your network (IDs)	matching proteins in your network (labels)
GO:0042981	regulation of apoptotic process	20	1501	1.34e-05	ENSP00000005178,ENSP00000216341,ENSP00000229239,ENSP00000241453,ENSP00000250448,ENSP00000264664,ENSP00000305422,ENSP00000310170,ENSP00000320209,ENSP00000338157,ENSP00000347942,ENSP00000357722,ENSP00000357727,ENSP00000361405,ENSP00000363081,ENSP00000373328,ENSP00000401645,ENSP00000418915,ENSP00000430950,ENSP00000478570	CDKN2A,CEBPB,CIDEA,CIDEC,DKK1,FGF10,FLT3,FOSL1,FOXA1,GAPDH,GZMB,IDO1,MMP9,PDK4,RET,S100A8,S100A9,SERPINB2,VEGFA,ZBTB16
GO:0010033	response to organic substance	26	2815	1.94e-05	ENSP00000005178,ENSP00000226284,ENSP00000229239,ENSP00000241453,ENSP00000250448,ENSP00000256104,ENSP00000262138,ENSP00000264664,ENSP00000301149,ENSP00000305422,ENSP00000310170,ENSP00000311697,ENSP00000319814,ENSP00000320209,ENSP00000334198,ENSP00000339824,ENSP00000347942,ENSP00000357722,ENSP00000361405,ENSP00000362108,ENSP00000363081,ENSP00000370517,ENSP00000376896,ENSP00000401645,ENSP00000430950…	CACNA1H,CACNG4,CEBPB,CIDEA,DKK1,FABP4,FGF10,FGF5,FGFR3,FLT3,FOSL1,FOXA1,GAPDH,GPD1,IBSP,IDO1,IL36RN,LCN2,MMP9,PCK1,PDK4,PFKP,RET,S100A8,SERPINB2,VEGFA
GO:0009967	positive regulation of signal transduction	18	1493	8.82e-05	ENSP00000216341,ENSP00000241453,ENSP00000250448,ENSP00000262138,ENSP00000264664,ENSP00000266674,ENSP00000311697,ENSP00000337733,ENSP00000339824,ENSP00000347942,ENSP00000357722,ENSP00000357727,ENSP00000361405,ENSP00000363081,ENSP00000382684,ENSP00000405963,ENSP00000418915,ENSP00000478570	CACNG4,CDKN2A,DKK1,FGF10,FGF5,FGFR3,FLT3,FOXA1,GZMB,KLK5,LGR5,MMP9,MRAP,RASGRF1,RET,S100A8,S100A9,VEGFA
GO:0048584	positive regulation of response to stimulus	21	2054	8.82e-05	ENSP00000216341,ENSP00000241453,ENSP00000250448,ENSP00000256104,ENSP00000262138,ENSP00000264664,ENSP00000266674,ENSP00000311697,ENSP00000337733,ENSP00000339824,ENSP00000347942,ENSP00000357722,ENSP00000357727,ENSP00000361405,ENSP00000363081,ENSP00000375683,ENSP00000382684,ENSP00000405963,ENSP00000418915,ENSP00000430950,ENSP00000478570	CACNG4,CDKN2A,DKK1,FABP4,FGF10,FGF5,FGFR3,FLT3,FOXA1,GZMB,IDO1,KLK5,KLK7,LGR5,MMP9,MRAP,RASGRF1,RET,S100A8,S100A9,VEGFA
GO:0010942	positive regulation of cell death	12	663	0.00017	ENSP00000216341,ENSP00000229239,ENSP00000250448,ENSP00000310170,ENSP00000338157,ENSP00000347942,ENSP00000357722,ENSP00000357727,ENSP00000361405,ENSP00000363081,ENSP00000418915,ENSP00000430950	CDKN2A,DKK1,FOSL1,FOXA1,GAPDH,GZMB,IDO1,MMP9,RET,S100A8,S100A9,ZBTB16
GO:0006006	glucose metabolic process	6	113	0.0003	ENSP00000005178,ENSP00000229239,ENSP00000301149,ENSP00000319814,ENSP00000370517,ENSP00000408025	FBP1,GAPDH,GPD1,PCK1,PDK4,PFKP
GO:0042221	response to chemical	29	4153	0.0003	ENSP00000005178,ENSP00000226284,ENSP00000229239,ENSP00000241453,ENSP00000250448,ENSP00000256104,ENSP00000262138,ENSP00000264664,ENSP00000301149,ENSP00000305422,ENSP00000310170,ENSP00000311697,ENSP00000319814,ENSP00000320209,ENSP00000320295,ENSP00000334198,ENSP00000339824,ENSP00000347942,ENSP00000357722,ENSP00000357727,ENSP00000361405,ENSP00000362108,ENSP00000363081,ENSP00000370517,ENSP00000376896…	CACNA1H,CACNG4,CEBPB,CIDEA,DKK1,ENSG00000258947,FABP4,FBP1,FGF10,FGF5,FGFR3,FLT3,FOSL1,FOXA1,GAPDH,GPD1,IBSP,IDO1,IL36RN,LCN2,MMP9,PCK1,PDK4,PFKP,RET,S100A8,S100A9,SERPINB2,VEGFA
GO:0043065	positive regulation of apoptotic process	11	604	0.00031	ENSP00000216341,ENSP00000229239,ENSP00000250448,ENSP00000310170,ENSP00000338157,ENSP00000347942,ENSP00000357722,ENSP00000357727,ENSP00000361405,ENSP00000418915,ENSP00000430950	CDKN2A,FOSL1,FOXA1,GAPDH,GZMB,IDO1,MMP9,RET,S100A8,S100A9,ZBTB16
GO:0051049	regulation of transport	18	1732	0.00031	ENSP00000216341,ENSP00000226021,ENSP00000229239,ENSP00000262138,ENSP00000264664,ENSP00000288139,ENSP00000305422,ENSP00000320209,ENSP00000334198,ENSP00000357722,ENSP00000357727,ENSP00000361405,ENSP00000363081,ENSP00000376896,ENSP00000405963,ENSP00000418081,ENSP00000418915,ENSP00000478570	CACNA1D,CACNA1H,CACNA2D2,CACNG1,CACNG4,CDKN2A,CEBPB,CIDEA,DKK1,FGF10,GAPDH,GZMB,IL36RN,MMP9,RASGRF1,S100A8,S100A9,VEGFA
GO:0018119	peptidyl-cysteine S-nitrosylation	3	6	0.00032	ENSP00000229239,ENSP00000357722,ENSP00000357727	GAPDH,S100A8,S100A9
GO:0032103	positive regulation of response to external stimulus	8	291	0.00035	ENSP00000256104,ENSP00000264664,ENSP00000337733,ENSP00000357722,ENSP00000357727,ENSP00000375683,ENSP00000430950,ENSP00000478570	FABP4,FGF10,IDO1,KLK5,KLK7,S100A8,S100A9,VEGFA
GO:0052548	regulation of endopeptidase activity	9	393	0.00035	ENSP00000229239,ENSP00000347942,ENSP00000357722,ENSP00000357727,ENSP00000361405,ENSP00000372221,ENSP00000401645,ENSP00000418915,ENSP00000478570	CDKN2A,GAPDH,MMP9,RET,S100A8,S100A9,SERPINB2,SERPINB5,VEGFA
GO:0009888	tissue development	17	1626	0.0004	ENSP00000226284,ENSP00000250448,ENSP00000264664,ENSP00000266674,ENSP00000305422,ENSP00000337733,ENSP00000338157,ENSP00000339824,ENSP00000340937,ENSP00000347942,ENSP00000361405,ENSP00000363081,ENSP00000363840,ENSP00000372221,ENSP00000375683,ENSP00000393417,ENSP00000478570	CASP14,CEBPB,COL11A2,COL17A1,DKK1,FGF10,FGFR3,FOXA1,IBSP,KLK5,KLK7,LGR5,MMP9,RET,SERPINB5,VEGFA,ZBTB16
GO:0070887	cellular response to chemical stimulus	22	2672	0.00044	ENSP00000005178,ENSP00000226284,ENSP00000229239,ENSP00000241453,ENSP00000256104,ENSP00000264664,ENSP00000301149,ENSP00000305422,ENSP00000311697,ENSP00000319814,ENSP00000334198,ENSP00000339824,ENSP00000347942,ENSP00000357722,ENSP00000357727,ENSP00000361405,ENSP00000362108,ENSP00000370517,ENSP00000376896,ENSP00000401645,ENSP00000408025,ENSP00000478570	CACNA1H,CEBPB,FABP4,FBP1,FGF10,FGF5,FGFR3,FLT3,GAPDH,GPD1,IBSP,IL36RN,LCN2,MMP9,PCK1,PDK4,PFKP,RET,S100A8,S100A9,SERPINB2,VEGFA
GO:0048583	regulation of response to stimulus	27	3882	0.00048	ENSP00000216341,ENSP00000220809,ENSP00000241453,ENSP00000250448,ENSP00000256104,ENSP00000262138,ENSP00000264664,ENSP00000266674,ENSP00000311697,ENSP00000320209,ENSP00000337733,ENSP00000339824,ENSP00000340937,ENSP00000347942,ENSP00000357722,ENSP00000357727,ENSP00000361405,ENSP00000363081,ENSP00000375683,ENSP00000376896,ENSP00000382684,ENSP00000401645,ENSP00000405963,ENSP00000408025,ENSP00000418915…	CACNG4,CDKN2A,CIDEA,COL17A1,DKK1,FABP4,FBP1,FGF10,FGF5,FGFR3,FLT3,FOXA1,GZMB,IDO1,IL36RN,KLK5,KLK7,LGR5,MMP9,MRAP,PLAT,RASGRF1,RET,S100A8,S100A9,SERPINB2,VEGFA
GO:0034097	response to cytokine	13	1035	0.00087	ENSP00000229239,ENSP00000241453,ENSP00000256104,ENSP00000301149,ENSP00000305422,ENSP00000310170,ENSP00000319814,ENSP00000361405,ENSP00000362108,ENSP00000370517,ENSP00000376896,ENSP00000401645,ENSP00000478570	CEBPB,FABP4,FLT3,FOSL1,GAPDH,GPD1,IL36RN,LCN2,MMP9,PCK1,PFKP,SERPINB2,VEGFA
GO:0012501	programmed cell death	13	1042	0.0009	ENSP00000216341,ENSP00000229239,ENSP00000305422,ENSP00000320209,ENSP00000337733,ENSP00000338157,ENSP00000339824,ENSP00000357722,ENSP00000357727,ENSP00000362108,ENSP00000373328,ENSP00000393417,ENSP00000418915	CASP14,CDKN2A,CEBPB,CIDEA,CIDEC,FGFR3,GAPDH,GZMB,KLK5,LCN2,S100A8,S100A9,ZBTB16
GO:0048518	positive regulation of biological process	32	5459	0.0011	ENSP00000216341,ENSP00000226284,ENSP00000229239,ENSP00000241453,ENSP00000250448,ENSP00000256104,ENSP00000262138,ENSP00000264664,ENSP00000266674,ENSP00000288139,ENSP00000301149,ENSP00000305422,ENSP00000310170,ENSP00000311697,ENSP00000319814,ENSP00000320209,ENSP00000334198,ENSP00000337733,ENSP00000338157,ENSP00000339824,ENSP00000347942,ENSP00000357722,ENSP00000357727,ENSP00000361405,ENSP00000363081…	CACNA1D,CACNA1H,CACNA2D2,CACNG4,CDKN2A,CEBPB,CIDEA,DKK1,FABP4,FGF10,FGF5,FGFR3,FLT3,FOSL1,FOXA1,GAPDH,GPD1,GZMB,IBSP,IDO1,KLK5,KLK7,LGR5,MMP9,MRAP,PCK1,RASGRF1,RET,S100A8,S100A9,VEGFA,ZBTB16
GO:0071310	cellular response to organic substance	19	2219	0.0011	ENSP00000005178,ENSP00000226284,ENSP00000229239,ENSP00000241453,ENSP00000256104,ENSP00000264664,ENSP00000301149,ENSP00000305422,ENSP00000311697,ENSP00000319814,ENSP00000334198,ENSP00000339824,ENSP00000347942,ENSP00000361405,ENSP00000362108,ENSP00000370517,ENSP00000376896,ENSP00000401645,ENSP00000478570	CACNA1H,CEBPB,FABP4,FGF10,FGF5,FGFR3,FLT3,GAPDH,GPD1,IBSP,IL36RN,LCN2,MMP9,PCK1,PDK4,PFKP,RET,SERPINB2,VEGFA
GO:0006094	gluconeogenesis	4	46	0.0012	ENSP00000229239,ENSP00000301149,ENSP00000319814,ENSP00000408025	FBP1,GAPDH,GPD1,PCK1
GO:0006915	apoptotic process	12	915	0.0012	ENSP00000216341,ENSP00000229239,ENSP00000305422,ENSP00000320209,ENSP00000338157,ENSP00000339824,ENSP00000357722,ENSP00000357727,ENSP00000362108,ENSP00000373328,ENSP00000393417,ENSP00000418915	CASP14,CDKN2A,CEBPB,CIDEA,CIDEC,FGFR3,GAPDH,GZMB,LCN2,S100A8,S100A9,ZBTB16
GO:0007169	transmembrane receptor protein tyrosine kinase signaling pathway	9	499	0.0013	ENSP00000005178,ENSP00000220809,ENSP00000241453,ENSP00000264664,ENSP00000311697,ENSP00000339824,ENSP00000347942,ENSP00000361405,ENSP00000478570	FGF10,FGF5,FGFR3,FLT3,MMP9,PDK4,PLAT,RET,VEGFA
GO:0050832	defense response to fungus	4	49	0.0013	ENSP00000229239,ENSP00000357722,ENSP00000357727,ENSP00000376896	GAPDH,IL36RN,S100A8,S100A9
GO:0071345	cellular response to cytokine stimulus	12	953	0.0014	ENSP00000229239,ENSP00000241453,ENSP00000256104,ENSP00000301149,ENSP00000305422,ENSP00000319814,ENSP00000361405,ENSP00000362108,ENSP00000370517,ENSP00000376896,ENSP00000401645,ENSP00000478570	CEBPB,FABP4,FLT3,GAPDH,GPD1,IL36RN,LCN2,MMP9,PCK1,PFKP,SERPINB2,VEGFA
GO:0032879	regulation of localization	20	2524	0.0015	ENSP00000216341,ENSP00000226021,ENSP00000229239,ENSP00000262138,ENSP00000264664,ENSP00000288139,ENSP00000305422,ENSP00000320209,ENSP00000334198,ENSP00000347942,ENSP00000357722,ENSP00000357727,ENSP00000361405,ENSP00000363081,ENSP00000376896,ENSP00000382684,ENSP00000405963,ENSP00000418081,ENSP00000418915,ENSP00000478570	CACNA1D,CACNA1H,CACNA2D2,CACNG1,CACNG4,CDKN2A,CEBPB,CIDEA,DKK1,FGF10,GAPDH,GZMB,IL36RN,MMP9,MRAP,RASGRF1,RET,S100A8,S100A9,VEGFA
GO:1902533	positive regulation of intracellular signal transduction	12	959	0.0015	ENSP00000241453,ENSP00000264664,ENSP00000311697,ENSP00000339824,ENSP00000347942,ENSP00000357722,ENSP00000357727,ENSP00000363081,ENSP00000382684,ENSP00000405963,ENSP00000418915,ENSP00000478570	CDKN2A,DKK1,FGF10,FGF5,FGFR3,FLT3,MRAP,RASGRF1,RET,S100A8,S100A9,VEGFA
GO:0033993	response to lipid	11	825	0.0018	ENSP00000005178,ENSP00000241453,ENSP00000250448,ENSP00000264664,ENSP00000305422,ENSP00000310170,ENSP00000319814,ENSP00000347942,ENSP00000357722,ENSP00000363081,ENSP00000430950	CEBPB,DKK1,FGF10,FLT3,FOSL1,FOXA1,IDO1,PCK1,PDK4,RET,S100A8
GO:0001655	urogenital system development	7	299	0.0019	ENSP00000250448,ENSP00000264664,ENSP00000266674,ENSP00000338157,ENSP00000347942,ENSP00000372221,ENSP00000478570	FGF10,FOXA1,LGR5,RET,SERPINB5,VEGFA,ZBTB16
GO:0065008	regulation of biological quality	24	3559	0.002	ENSP00000005178,ENSP00000216341,ENSP00000220809,ENSP00000229239,ENSP00000241453,ENSP00000250448,ENSP00000256104,ENSP00000262138,ENSP00000264664,ENSP00000288139,ENSP00000307508,ENSP00000319814,ENSP00000320209,ENSP00000334198,ENSP00000347942,ENSP00000357722,ENSP00000357727,ENSP00000362108,ENSP00000363081,ENSP00000401645,ENSP00000405963,ENSP00000418081,ENSP00000418915,ENSP00000478570	CACNA1D,CACNA1H,CACNA2D2,CACNG4,CALB2,CDKN2A,CIDEA,DKK1,FABP4,FGF10,FLT3,FOXA1,GAPDH,GZMB,LCN2,PCK1,PDK4,PLAT,RASGRF1,RET,S100A8,S100A9,SERPINB2,VEGFA
GO:0010646	regulation of cell communication	23	3327	0.0021	ENSP00000216341,ENSP00000241453,ENSP00000250448,ENSP00000262138,ENSP00000264664,ENSP00000266674,ENSP00000288139,ENSP00000311697,ENSP00000320209,ENSP00000337733,ENSP00000339824,ENSP00000347942,ENSP00000357722,ENSP00000357727,ENSP00000361405,ENSP00000363081,ENSP00000376896,ENSP00000382684,ENSP00000405963,ENSP00000408025,ENSP00000418081,ENSP00000418915,ENSP00000478570	CACNA1D,CACNA2D2,CACNG4,CDKN2A,CIDEA,DKK1,FBP1,FGF10,FGF5,FGFR3,FLT3,FOXA1,GZMB,IL36RN,KLK5,LGR5,MMP9,MRAP,RASGRF1,RET,S100A8,S100A9,VEGFA
GO:0043281	regulation of cysteine-type endopeptidase activity involved in apoptotic process	6	209	0.0022	ENSP00000347942,ENSP00000357722,ENSP00000357727,ENSP00000361405,ENSP00000418915,ENSP00000478570	CDKN2A,MMP9,RET,S100A8,S100A9,VEGFA
GO:0023051	regulation of signaling	23	3360	0.0023	ENSP00000216341,ENSP00000241453,ENSP00000250448,ENSP00000262138,ENSP00000264664,ENSP00000266674,ENSP00000288139,ENSP00000311697,ENSP00000320209,ENSP00000337733,ENSP00000339824,ENSP00000347942,ENSP00000357722,ENSP00000357727,ENSP00000361405,ENSP00000363081,ENSP00000376896,ENSP00000382684,ENSP00000405963,ENSP00000408025,ENSP00000418081,ENSP00000418915,ENSP00000478570	CACNA1D,CACNA2D2,CACNG4,CDKN2A,CIDEA,DKK1,FBP1,FGF10,FGF5,FGFR3,FLT3,FOXA1,GZMB,IL36RN,KLK5,LGR5,MMP9,MRAP,RASGRF1,RET,S100A8,S100A9,VEGFA
GO:0051899	membrane depolarization	4	64	0.0025	ENSP00000262138,ENSP00000288139,ENSP00000334198,ENSP00000418915	CACNA1D,CACNA1H,CACNG4,CDKN2A
GO:0006090	pyruvate metabolic process	4	66	0.0026	ENSP00000229239,ENSP00000319814,ENSP00000370517,ENSP00000379386	GAPDH,LDHB,PCK1,PFKP
GO:0019674	NAD metabolic process	4	66	0.0026	ENSP00000229239,ENSP00000301149,ENSP00000370517,ENSP00000379386	GAPDH,GPD1,LDHB,PFKP
GO:0032101	regulation of response to external stimulus	10	732	0.0026	ENSP00000220809,ENSP00000256104,ENSP00000264664,ENSP00000337733,ENSP00000357722,ENSP00000357727,ENSP00000375683,ENSP00000401645,ENSP00000430950,ENSP00000478570	FABP4,FGF10,IDO1,KLK5,KLK7,PLAT,S100A8,S100A9,SERPINB2,VEGFA
GO:0035606	peptidyl-cysteine S-trans-nitrosylation	2	2	0.0026	ENSP00000229239,ENSP00000357727	GAPDH,S100A9
GO:0070488	neutrophil aggregation	2	2	0.0026	ENSP00000357722,ENSP00000357727	S100A8,S100A9
GO:0030162	regulation of proteolysis	10	742	0.0028	ENSP00000220809,ENSP00000229239,ENSP00000347942,ENSP00000357722,ENSP00000357727,ENSP00000361405,ENSP00000372221,ENSP00000401645,ENSP00000418915,ENSP00000478570	CDKN2A,GAPDH,MMP9,PLAT,RET,S100A8,S100A9,SERPINB2,SERPINB5,VEGFA
GO:0034308	primary alcohol metabolic process	4	69	0.0028	ENSP00000209668,ENSP00000301149,ENSP00000306606,ENSP00000334198	ADH1A,ADH1B,CACNA1H,GPD1
GO:0060512	prostate gland morphogenesis	3	24	0.0029	ENSP00000250448,ENSP00000264664,ENSP00000372221	FGF10,FOXA1,SERPINB5
GO:0009987	cellular process	55	14652	0.003	ENSP00000005178,ENSP00000209668,ENSP00000216341,ENSP00000220809,ENSP00000226284,ENSP00000229239,ENSP00000241453,ENSP00000244289,ENSP00000250448,ENSP00000256104,ENSP00000262138,ENSP00000264664,ENSP00000266674,ENSP00000282903,ENSP00000288139,ENSP00000301149,ENSP00000305422,ENSP00000306606,ENSP00000307508,ENSP00000310170,ENSP00000311697,ENSP00000319814,ENSP00000320209,ENSP00000320295,ENSP00000334198…	ADH1A,ADH1B,CACNA1D,CACNA1H,CACNA2D2,CACNG4,CALB2,CASP14,CDKN2A,CEBPB,CIDEA,CIDEC,COL11A2,COL17A1,COL9A3,DKK1,ENSG00000258947,FABP4,FBP1,FBXL16,FBXL7,FBXO15,FGF10,FGF5,FGFR3,FLT3,FOSL1,FOXA1,GAPDH,GPD1,GZMB,IBSP,IDO1,IL36RN,KLK5,KLK7,LCN2,LDHB,LGR5,LIPE,MMP9,PCK1,PDK4,PFKP,PLAT,PLOD2,RASGRF1,RET,S100A2,S100A8,S100A9,SERPINB2,SERPINB5,VEGFA,ZBTB16
GO:0019730	antimicrobial humoral response	5	143	0.0031	ENSP00000229239,ENSP00000357722,ENSP00000357727,ENSP00000362108,ENSP00000376896	GAPDH,IL36RN,LCN2,S100A8,S100A9
GO:0002803	positive regulation of antibacterial peptide production	2	3	0.0034	ENSP00000337733,ENSP00000375683	KLK5,KLK7
GO:0045861	negative regulation of proteolysis	7	349	0.0034	ENSP00000220809,ENSP00000229239,ENSP00000361405,ENSP00000372221,ENSP00000401645,ENSP00000418915,ENSP00000478570	CDKN2A,GAPDH,MMP9,PLAT,SERPINB2,SERPINB5,VEGFA
GO:0003006	developmental process involved in reproduction	9	622	0.0035	ENSP00000250448,ENSP00000264664,ENSP00000266674,ENSP00000305422,ENSP00000310170,ENSP00000338157,ENSP00000341640,ENSP00000372221,ENSP00000478570	CEBPB,COL9A3,FGF10,FOSL1,FOXA1,LGR5,SERPINB5,VEGFA,ZBTB16
GO:0009966	regulation of signal transduction	21	3033	0.0035	ENSP00000216341,ENSP00000241453,ENSP00000250448,ENSP00000262138,ENSP00000264664,ENSP00000266674,ENSP00000311697,ENSP00000320209,ENSP00000337733,ENSP00000339824,ENSP00000347942,ENSP00000357722,ENSP00000357727,ENSP00000361405,ENSP00000363081,ENSP00000376896,ENSP00000382684,ENSP00000405963,ENSP00000408025,ENSP00000418915,ENSP00000478570	CACNG4,CDKN2A,CIDEA,DKK1,FBP1,FGF10,FGF5,FGFR3,FLT3,FOXA1,GZMB,IL36RN,KLK5,LGR5,MMP9,MRAP,RASGRF1,RET,S100A8,S100A9,VEGFA
GO:0032502	developmental process	30	5401	0.0035	ENSP00000226284,ENSP00000241453,ENSP00000250448,ENSP00000256104,ENSP00000264664,ENSP00000266674,ENSP00000305422,ENSP00000310170,ENSP00000311697,ENSP00000319814,ENSP00000320295,ENSP00000334198,ENSP00000337733,ENSP00000338157,ENSP00000339824,ENSP00000340937,ENSP00000341640,ENSP00000347942,ENSP00000357722,ENSP00000357727,ENSP00000361405,ENSP00000363081,ENSP00000363840,ENSP00000372221,ENSP00000375683…	CACNA1H,CACNA2D2,CASP14,CDKN2A,CEBPB,COL11A2,COL17A1,COL9A3,DKK1,ENSG00000258947,FABP4,FGF10,FGF5,FGFR3,FLT3,FOSL1,FOXA1,IBSP,KLK5,KLK7,LGR5,MMP9,PCK1,RASGRF1,RET,S100A8,S100A9,SERPINB5,VEGFA,ZBTB16
GO:0051239	regulation of multicellular organismal process	20	2788	0.0035	ENSP00000005178,ENSP00000220809,ENSP00000229239,ENSP00000250448,ENSP00000264664,ENSP00000288139,ENSP00000305422,ENSP00000320209,ENSP00000334198,ENSP00000338157,ENSP00000347942,ENSP00000357727,ENSP00000361405,ENSP00000363081,ENSP00000376896,ENSP00000401645,ENSP00000418081,ENSP00000418915,ENSP00000430950,ENSP00000478570	CACNA1D,CACNA1H,CACNA2D2,CDKN2A,CEBPB,CIDEA,DKK1,FGF10,FOXA1,GAPDH,IDO1,IL36RN,MMP9,PDK4,PLAT,RET,S100A9,SERPINB2,VEGFA,ZBTB16
GO:0032119	sequestering of zinc ion	2	4	0.0046	ENSP00000357722,ENSP00000357727	S100A8,S100A9
GO:0006919	activation of cysteine-type endopeptidase activity involved in apoptotic process	4	85	0.0047	ENSP00000347942,ENSP00000357722,ENSP00000357727,ENSP00000418915	CDKN2A,RET,S100A8,S100A9
GO:0051707	response to other organism	10	835	0.0055	ENSP00000229239,ENSP00000264664,ENSP00000305422,ENSP00000310170,ENSP00000319814,ENSP00000357722,ENSP00000357727,ENSP00000362108,ENSP00000376896,ENSP00000430950	CEBPB,FGF10,FOSL1,GAPDH,IDO1,IL36RN,LCN2,PCK1,S100A8,S100A9
GO:2001235	positive regulation of apoptotic signaling pathway	5	171	0.0055	ENSP00000216341,ENSP00000347942,ENSP00000357722,ENSP00000357727,ENSP00000361405	GZMB,MMP9,RET,S100A8,S100A9
GO:0006734	NADH metabolic process	3	34	0.0056	ENSP00000229239,ENSP00000301149,ENSP00000370517	GAPDH,GPD1,PFKP
GO:0018193	peptidyl-amino acid modification	10	842	0.0056	ENSP00000229239,ENSP00000241453,ENSP00000264664,ENSP00000282903,ENSP00000311697,ENSP00000339824,ENSP00000347942,ENSP00000357722,ENSP00000357727,ENSP00000418915	CDKN2A,FGF10,FGF5,FGFR3,FLT3,GAPDH,PLOD2,RET,S100A8,S100A9
GO:0046486	glycerolipid metabolic process	7	401	0.0059	ENSP00000244289,ENSP00000256104,ENSP00000264664,ENSP00000301149,ENSP00000311697,ENSP00000319814,ENSP00000339824	FABP4,FGF10,FGF5,FGFR3,GPD1,LIPE,PCK1
GO:0008544	epidermis development	7	403	0.0061	ENSP00000264664,ENSP00000266674,ENSP00000337733,ENSP00000340937,ENSP00000363081,ENSP00000375683,ENSP00000393417	CASP14,COL17A1,DKK1,FGF10,KLK5,KLK7,LGR5
GO:0022612	gland morphogenesis	4	94	0.0061	ENSP00000250448,ENSP00000264664,ENSP00000305422,ENSP00000372221	CEBPB,FGF10,FOXA1,SERPINB5
GO:0048608	reproductive structure development	7	405	0.0061	ENSP00000250448,ENSP00000264664,ENSP00000305422,ENSP00000310170,ENSP00000341640,ENSP00000372221,ENSP00000478570	CEBPB,COL9A3,FGF10,FOSL1,FOXA1,SERPINB5,VEGFA
GO:0006066	alcohol metabolic process	6	285	0.0063	ENSP00000209668,ENSP00000244289,ENSP00000301149,ENSP00000306606,ENSP00000319814,ENSP00000334198	ADH1A,ADH1B,CACNA1H,GPD1,LIPE,PCK1
GO:1901700	response to oxygen-containing compound	13	1427	0.0066	ENSP00000005178,ENSP00000250448,ENSP00000262138,ENSP00000264664,ENSP00000301149,ENSP00000305422,ENSP00000310170,ENSP00000319814,ENSP00000347942,ENSP00000357722,ENSP00000361405,ENSP00000363081,ENSP00000430950	CACNG4,CEBPB,DKK1,FGF10,FOSL1,FOXA1,GPD1,IDO1,MMP9,PCK1,PDK4,RET,S100A8
GO:0051336	regulation of hydrolase activity	12	1238	0.0067	ENSP00000229239,ENSP00000264664,ENSP00000339824,ENSP00000347942,ENSP00000357722,ENSP00000357727,ENSP00000361405,ENSP00000372221,ENSP00000401645,ENSP00000405963,ENSP00000418915,ENSP00000478570	CDKN2A,FGF10,FGFR3,GAPDH,MMP9,RASGRF1,RET,S100A8,S100A9,SERPINB2,SERPINB5,VEGFA
GO:1901615	organic hydroxy compound metabolic process	7	420	0.0069	ENSP00000209668,ENSP00000244289,ENSP00000301149,ENSP00000306606,ENSP00000319814,ENSP00000334198,ENSP00000379386	ADH1A,ADH1B,CACNA1H,GPD1,LDHB,LIPE,PCK1
GO:0030198	extracellular matrix organization	6	296	0.007	ENSP00000226284,ENSP00000341640,ENSP00000361405,ENSP00000363840,ENSP00000372221,ENSP00000375683	COL11A2,COL9A3,IBSP,KLK7,MMP9,SERPINB5
GO:0070588	calcium ion transmembrane transport	5	189	0.0071	ENSP00000226021,ENSP00000262138,ENSP00000288139,ENSP00000334198,ENSP00000418081	CACNA1D,CACNA1H,CACNA2D2,CACNG1,CACNG4
GO:0044283	small molecule biosynthetic process	8	569	0.0073	ENSP00000229239,ENSP00000282903,ENSP00000301149,ENSP00000319814,ENSP00000334198,ENSP00000370517,ENSP00000408025,ENSP00000430950	CACNA1H,FBP1,GAPDH,GPD1,IDO1,PCK1,PFKP,PLOD2
GO:0046660	female sex differentiation	4	104	0.0075	ENSP00000264664,ENSP00000305422,ENSP00000341640,ENSP00000478570	CEBPB,COL9A3,FGF10,VEGFA
GO:0048869	cellular developmental process	22	3533	0.0075	ENSP00000241453,ENSP00000250448,ENSP00000256104,ENSP00000264664,ENSP00000266674,ENSP00000305422,ENSP00000311697,ENSP00000320295,ENSP00000334198,ENSP00000337733,ENSP00000338157,ENSP00000339824,ENSP00000347942,ENSP00000357722,ENSP00000357727,ENSP00000361405,ENSP00000363081,ENSP00000393417,ENSP00000405963,ENSP00000418081,ENSP00000418915,ENSP00000478570	CACNA1H,CACNA2D2,CASP14,CDKN2A,CEBPB,DKK1,ENSG00000258947,FABP4,FGF10,FGF5,FGFR3,FLT3,FOXA1,KLK5,LGR5,MMP9,RASGRF1,RET,S100A8,S100A9,VEGFA,ZBTB16
GO:0051046	regulation of secretion	9	728	0.0075	ENSP00000229239,ENSP00000264664,ENSP00000288139,ENSP00000320209,ENSP00000334198,ENSP00000357722,ENSP00000357727,ENSP00000376896,ENSP00000418081	CACNA1D,CACNA1H,CACNA2D2,CIDEA,FGF10,GAPDH,IL36RN,S100A8,S100A9
GO:0060430	lung saccule development	2	7	0.0075	ENSP00000250448,ENSP00000264664	FGF10,FOXA1
GO:0018108	peptidyl-tyrosine phosphorylation	5	195	0.0076	ENSP00000241453,ENSP00000264664,ENSP00000311697,ENSP00000339824,ENSP00000347942	FGF10,FGF5,FGFR3,FLT3,RET
GO:0034765	regulation of ion transmembrane transport	7	434	0.0076	ENSP00000226021,ENSP00000262138,ENSP00000288139,ENSP00000334198,ENSP00000361405,ENSP00000405963,ENSP00000418081	CACNA1D,CACNA1H,CACNA2D2,CACNG1,CACNG4,MMP9,RASGRF1
GO:0071229	cellular response to acid chemical	5	196	0.0076	ENSP00000005178,ENSP00000305422,ENSP00000319814,ENSP00000347942,ENSP00000478570	CEBPB,PCK1,PDK4,RET,VEGFA
GO:0065009	regulation of molecular function	21	3322	0.0082	ENSP00000229239,ENSP00000241453,ENSP00000250448,ENSP00000256104,ENSP00000262138,ENSP00000264664,ENSP00000288139,ENSP00000310170,ENSP00000311697,ENSP00000339824,ENSP00000347942,ENSP00000357722,ENSP00000357727,ENSP00000361405,ENSP00000363081,ENSP00000372221,ENSP00000376896,ENSP00000401645,ENSP00000405963,ENSP00000418915,ENSP00000478570	CACNA1D,CACNG4,CDKN2A,DKK1,FABP4,FGF10,FGF5,FGFR3,FLT3,FOSL1,FOXA1,GAPDH,IL36RN,MMP9,RASGRF1,RET,S100A8,S100A9,SERPINB2,SERPINB5,VEGFA
GO:0002791	regulation of peptide secretion	7	452	0.0087	ENSP00000229239,ENSP00000288139,ENSP00000320209,ENSP00000357722,ENSP00000357727,ENSP00000376896,ENSP00000418081	CACNA1D,CACNA2D2,CIDEA,GAPDH,IL36RN,S100A8,S100A9
GO:0044093	positive regulation of molecular function	14	1713	0.0087	ENSP00000241453,ENSP00000250448,ENSP00000262138,ENSP00000264664,ENSP00000310170,ENSP00000339824,ENSP00000347942,ENSP00000357722,ENSP00000357727,ENSP00000361405,ENSP00000363081,ENSP00000405963,ENSP00000418915,ENSP00000478570	CACNG4,CDKN2A,DKK1,FGF10,FGFR3,FLT3,FOSL1,FOXA1,MMP9,RASGRF1,RET,S100A8,S100A9,VEGFA
GO:0051549	positive regulation of keratinocyte migration	2	8	0.0087	ENSP00000264664,ENSP00000361405	FGF10,MMP9
GO:0080134	regulation of response to stress	12	1299	0.0087	ENSP00000220809,ENSP00000256104,ENSP00000264664,ENSP00000337733,ENSP00000357722,ENSP00000357727,ENSP00000363081,ENSP00000375683,ENSP00000401645,ENSP00000418915,ENSP00000430950,ENSP00000478570	CDKN2A,DKK1,FABP4,FGF10,IDO1,KLK5,KLK7,PLAT,S100A8,S100A9,SERPINB2,VEGFA
GO:1902510	regulation of apoptotic DNA fragmentation	2	8	0.0087	ENSP00000320209,ENSP00000418915	CDKN2A,CIDEA
GO:0001101	response to acid chemical	6	323	0.0088	ENSP00000005178,ENSP00000305422,ENSP00000319814,ENSP00000347942,ENSP00000363081,ENSP00000478570	CEBPB,DKK1,PCK1,PDK4,RET,VEGFA
GO:0005975	carbohydrate metabolic process	7	457	0.0088	ENSP00000005178,ENSP00000229239,ENSP00000301149,ENSP00000319814,ENSP00000370517,ENSP00000379386,ENSP00000408025	FBP1,GAPDH,GPD1,LDHB,PCK1,PDK4,PFKP
GO:0048731	system development	24	4144	0.0088	ENSP00000226284,ENSP00000241453,ENSP00000250448,ENSP00000264664,ENSP00000266674,ENSP00000305422,ENSP00000310170,ENSP00000311697,ENSP00000320295,ENSP00000334198,ENSP00000337733,ENSP00000338157,ENSP00000339824,ENSP00000341640,ENSP00000347942,ENSP00000357722,ENSP00000357727,ENSP00000361405,ENSP00000363081,ENSP00000363840,ENSP00000372221,ENSP00000393417,ENSP00000405963,ENSP00000478570	CACNA1H,CASP14,CEBPB,COL11A2,COL9A3,DKK1,ENSG00000258947,FGF10,FGF5,FGFR3,FLT3,FOSL1,FOXA1,IBSP,KLK5,LGR5,MMP9,RASGRF1,RET,S100A8,S100A9,SERPINB5,VEGFA,ZBTB16
GO:1901564	organonitrogen compound metabolic process	28	5281	0.0093	ENSP00000005178,ENSP00000216341,ENSP00000220809,ENSP00000229239,ENSP00000241453,ENSP00000244289,ENSP00000264664,ENSP00000282903,ENSP00000301149,ENSP00000311697,ENSP00000319814,ENSP00000337733,ENSP00000338157,ENSP00000339824,ENSP00000347942,ENSP00000357722,ENSP00000357727,ENSP00000361405,ENSP00000370517,ENSP00000375683,ENSP00000379386,ENSP00000380746,ENSP00000393154,ENSP00000393417,ENSP00000405963…	CASP14,CDKN2A,FBXL16,FBXL7,FBXO15,FGF10,FGF5,FGFR3,FLT3,GAPDH,GPD1,GZMB,IDO1,KLK5,KLK7,LDHB,LIPE,MMP9,PCK1,PDK4,PFKP,PLAT,PLOD2,RASGRF1,RET,S100A8,S100A9,ZBTB16
GO:0006002	fructose 6-phosphate metabolic process	2	9	0.0096	ENSP00000370517,ENSP00000408025	FBP1,PFKP
GO:0043269	regulation of ion transport	8	618	0.0098	ENSP00000226021,ENSP00000262138,ENSP00000288139,ENSP00000305422,ENSP00000334198,ENSP00000361405,ENSP00000405963,ENSP00000418081	CACNA1D,CACNA1H,CACNA2D2,CACNG1,CACNG4,CEBPB,MMP9,RASGRF1
GO:0019538	protein metabolic process	24	4194	0.01	ENSP00000005178,ENSP00000216341,ENSP00000220809,ENSP00000229239,ENSP00000241453,ENSP00000244289,ENSP00000264664,ENSP00000282903,ENSP00000311697,ENSP00000319814,ENSP00000337733,ENSP00000338157,ENSP00000339824,ENSP00000347942,ENSP00000357722,ENSP00000357727,ENSP00000361405,ENSP00000375683,ENSP00000380746,ENSP00000393154,ENSP00000393417,ENSP00000405963,ENSP00000418915,ENSP00000423630	CASP14,CDKN2A,FBXL16,FBXL7,FBXO15,FGF10,FGF5,FGFR3,FLT3,GAPDH,GZMB,KLK5,KLK7,LIPE,MMP9,PCK1,PDK4,PLAT,PLOD2,RASGRF1,RET,S100A8,S100A9,ZBTB16
GO:0030155	regulation of cell adhesion	8	623	0.01	ENSP00000226284,ENSP00000250448,ENSP00000305422,ENSP00000338157,ENSP00000347942,ENSP00000418915,ENSP00000430950,ENSP00000478570	CDKN2A,CEBPB,FOXA1,IBSP,IDO1,RET,VEGFA,ZBTB16
GO:0032501	multicellular organismal process	32	6507	0.01	ENSP00000220809,ENSP00000226021,ENSP00000226284,ENSP00000241453,ENSP00000250448,ENSP00000256104,ENSP00000262138,ENSP00000264664,ENSP00000266674,ENSP00000288139,ENSP00000305422,ENSP00000310170,ENSP00000311697,ENSP00000320209,ENSP00000320295,ENSP00000334198,ENSP00000337733,ENSP00000338157,ENSP00000339824,ENSP00000341640,ENSP00000347942,ENSP00000357697,ENSP00000357722,ENSP00000357727,ENSP00000361405…	CACNA1D,CACNA1H,CACNG1,CACNG4,CASP14,CEBPB,CIDEA,COL11A2,COL9A3,DKK1,ENSG00000258947,FABP4,FGF10,FGF5,FGFR3,FLT3,FOSL1,FOXA1,IBSP,IDO1,KLK5,LGR5,MMP9,PLAT,RASGRF1,RET,S100A2,S100A8,S100A9,SERPINB5,VEGFA,ZBTB16
GO:0050729	positive regulation of inflammatory response	4	120	0.01	ENSP00000256104,ENSP00000357722,ENSP00000357727,ENSP00000430950	FABP4,IDO1,S100A8,S100A9
GO:0051716	cellular response to stimulus	31	6212	0.01	ENSP00000005178,ENSP00000216341,ENSP00000220809,ENSP00000226284,ENSP00000229239,ENSP00000241453,ENSP00000250448,ENSP00000256104,ENSP00000264664,ENSP00000266674,ENSP00000288139,ENSP00000301149,ENSP00000305422,ENSP00000310170,ENSP00000311697,ENSP00000319814,ENSP00000334198,ENSP00000339824,ENSP00000347942,ENSP00000357722,ENSP00000357727,ENSP00000361405,ENSP00000362108,ENSP00000363081,ENSP00000370517…	CACNA1D,CACNA1H,CDKN2A,CEBPB,DKK1,FABP4,FBP1,FGF10,FGF5,FGFR3,FLT3,FOSL1,FOXA1,GAPDH,GPD1,GZMB,IBSP,IL36RN,LCN2,LGR5,MMP9,PCK1,PDK4,PFKP,PLAT,RASGRF1,RET,S100A8,S100A9,SERPINB2,VEGFA
GO:1902531	regulation of intracellular signal transduction	14	1764	0.0102	ENSP00000241453,ENSP00000264664,ENSP00000311697,ENSP00000339824,ENSP00000347942,ENSP00000357722,ENSP00000357727,ENSP00000361405,ENSP00000363081,ENSP00000382684,ENSP00000405963,ENSP00000408025,ENSP00000418915,ENSP00000478570	CDKN2A,DKK1,FBP1,FGF10,FGF5,FGFR3,FLT3,MMP9,MRAP,RASGRF1,RET,S100A8,S100A9,VEGFA
GO:0032602	chemokine production	2	10	0.0103	ENSP00000357722,ENSP00000357727	S100A8,S100A9
GO:0036092	phosphatidylinositol-3-phosphate biosynthetic process	3	51	0.0103	ENSP00000264664,ENSP00000311697,ENSP00000339824	FGF10,FGF5,FGFR3
GO:0048513	animal organ development	19	2926	0.0103	ENSP00000226284,ENSP00000241453,ENSP00000250448,ENSP00000264664,ENSP00000266674,ENSP00000305422,ENSP00000310170,ENSP00000334198,ENSP00000337733,ENSP00000338157,ENSP00000339824,ENSP00000341640,ENSP00000347942,ENSP00000361405,ENSP00000363081,ENSP00000363840,ENSP00000372221,ENSP00000393417,ENSP00000478570	CACNA1H,CASP14,CEBPB,COL11A2,COL9A3,DKK1,FGF10,FGFR3,FLT3,FOSL1,FOXA1,IBSP,KLK5,LGR5,MMP9,RET,SERPINB5,VEGFA,ZBTB16
GO:0050896	response to stimulus	36	7824	0.0103	ENSP00000005178,ENSP00000216341,ENSP00000220809,ENSP00000226284,ENSP00000229239,ENSP00000241453,ENSP00000250448,ENSP00000256104,ENSP00000262138,ENSP00000264664,ENSP00000266674,ENSP00000282903,ENSP00000288139,ENSP00000301149,ENSP00000305422,ENSP00000310170,ENSP00000311697,ENSP00000319814,ENSP00000320209,ENSP00000320295,ENSP00000334198,ENSP00000339824,ENSP00000347942,ENSP00000357722,ENSP00000357727…	CACNA1D,CACNA1H,CACNG4,CDKN2A,CEBPB,CIDEA,DKK1,ENSG00000258947,FABP4,FBP1,FGF10,FGF5,FGFR3,FLT3,FOSL1,FOXA1,GAPDH,GPD1,GZMB,IBSP,IDO1,IL36RN,LCN2,LGR5,MMP9,PCK1,PDK4,PFKP,PLAT,PLOD2,RASGRF1,RET,S100A8,S100A9,SERPINB2,VEGFA
GO:0048856	anatomical structure development	27	5085	0.0106	ENSP00000226284,ENSP00000241453,ENSP00000250448,ENSP00000264664,ENSP00000266674,ENSP00000305422,ENSP00000310170,ENSP00000311697,ENSP00000320295,ENSP00000334198,ENSP00000337733,ENSP00000338157,ENSP00000339824,ENSP00000340937,ENSP00000341640,ENSP00000347942,ENSP00000357722,ENSP00000357727,ENSP00000361405,ENSP00000363081,ENSP00000363840,ENSP00000372221,ENSP00000375683,ENSP00000393417,ENSP00000405963…	CACNA1H,CACNA2D2,CASP14,CEBPB,COL11A2,COL17A1,COL9A3,DKK1,ENSG00000258947,FGF10,FGF5,FGFR3,FLT3,FOSL1,FOXA1,IBSP,KLK5,KLK7,LGR5,MMP9,RASGRF1,RET,S100A8,S100A9,SERPINB5,VEGFA,ZBTB16
GO:0030154	cell differentiation	21	3457	0.0107	ENSP00000241453,ENSP00000250448,ENSP00000256104,ENSP00000264664,ENSP00000266674,ENSP00000305422,ENSP00000311697,ENSP00000320295,ENSP00000334198,ENSP00000337733,ENSP00000338157,ENSP00000339824,ENSP00000347942,ENSP00000357722,ENSP00000357727,ENSP00000361405,ENSP00000363081,ENSP00000393417,ENSP00000405963,ENSP00000418081,ENSP00000478570	CACNA1H,CACNA2D2,CASP14,CEBPB,DKK1,ENSG00000258947,FABP4,FGF10,FGF5,FGFR3,FLT3,FOXA1,KLK5,LGR5,MMP9,RASGRF1,RET,S100A8,S100A9,VEGFA,ZBTB16
GO:0006935	chemotaxis	7	491	0.011	ENSP00000264664,ENSP00000310170,ENSP00000320295,ENSP00000347942,ENSP00000357722,ENSP00000357727,ENSP00000478570	ENSG00000258947,FGF10,FOSL1,RET,S100A8,S100A9,VEGFA
GO:0051196	regulation of coenzyme metabolic process	3	54	0.011	ENSP00000005178,ENSP00000301149,ENSP00000408025	FBP1,GPD1,PDK4
GO:0042127	regulation of cell population proliferation	13	1594	0.0115	ENSP00000241453,ENSP00000264664,ENSP00000266674,ENSP00000305422,ENSP00000310170,ENSP00000311697,ENSP00000338157,ENSP00000339824,ENSP00000361405,ENSP00000372221,ENSP00000418915,ENSP00000430950,ENSP00000478570	CDKN2A,CEBPB,FGF10,FGF5,FGFR3,FLT3,FOSL1,IDO1,LGR5,MMP9,SERPINB5,VEGFA,ZBTB16
GO:0090087	regulation of peptide transport	8	654	0.0117	ENSP00000229239,ENSP00000288139,ENSP00000320209,ENSP00000357722,ENSP00000357727,ENSP00000376896,ENSP00000418081,ENSP00000418915	CACNA1D,CACNA2D2,CDKN2A,CIDEA,GAPDH,IL36RN,S100A8,S100A9
GO:0002523	leukocyte migration involved in inflammatory response	2	12	0.0124	ENSP00000357722,ENSP00000357727	S100A8,S100A9
GO:0006069	ethanol oxidation	2	12	0.0124	ENSP00000209668,ENSP00000306606	ADH1A,ADH1B
GO:0006464	cellular protein modification process	19	2999	0.0124	ENSP00000005178,ENSP00000220809,ENSP00000229239,ENSP00000241453,ENSP00000244289,ENSP00000264664,ENSP00000282903,ENSP00000311697,ENSP00000319814,ENSP00000338157,ENSP00000339824,ENSP00000347942,ENSP00000357722,ENSP00000357727,ENSP00000380746,ENSP00000393154,ENSP00000405963,ENSP00000418915,ENSP00000423630	CDKN2A,FBXL16,FBXL7,FBXO15,FGF10,FGF5,FGFR3,FLT3,GAPDH,LIPE,PCK1,PDK4,PLAT,PLOD2,RASGRF1,RET,S100A8,S100A9,ZBTB16
GO:0031349	positive regulation of defense response	6	365	0.0124	ENSP00000256104,ENSP00000337733,ENSP00000357722,ENSP00000357727,ENSP00000375683,ENSP00000430950	FABP4,IDO1,KLK5,KLK7,S100A8,S100A9
GO:0042130	negative regulation of T cell proliferation	3	57	0.0124	ENSP00000305422,ENSP00000418915,ENSP00000430950	CDKN2A,CEBPB,IDO1
GO:0045017	glycerolipid biosynthetic process	5	238	0.0124	ENSP00000264664,ENSP00000301149,ENSP00000311697,ENSP00000319814,ENSP00000339824	FGF10,FGF5,FGFR3,GPD1,PCK1
GO:0050872	white fat cell differentiation	2	12	0.0124	ENSP00000256104,ENSP00000264664	FABP4,FGF10
GO:0001816	cytokine production	4	137	0.0126	ENSP00000256104,ENSP00000357722,ENSP00000357727,ENSP00000430950	FABP4,IDO1,S100A8,S100A9
GO:0006950	response to stress	20	3267	0.0126	ENSP00000005178,ENSP00000216341,ENSP00000220809,ENSP00000229239,ENSP00000264664,ENSP00000282903,ENSP00000305422,ENSP00000310170,ENSP00000319814,ENSP00000347942,ENSP00000357722,ENSP00000357727,ENSP00000361405,ENSP00000362108,ENSP00000376896,ENSP00000401645,ENSP00000405963,ENSP00000418915,ENSP00000430950,ENSP00000478570	CDKN2A,CEBPB,FGF10,FOSL1,GAPDH,GZMB,IDO1,IL36RN,LCN2,MMP9,PCK1,PDK4,PLAT,PLOD2,RASGRF1,RET,S100A8,S100A9,SERPINB2,VEGFA
GO:0010951	negative regulation of endopeptidase activity	5	242	0.0126	ENSP00000229239,ENSP00000361405,ENSP00000372221,ENSP00000401645,ENSP00000478570	GAPDH,MMP9,SERPINB2,SERPINB5,VEGFA
GO:0048522	positive regulation of cellular process	26	4898	0.0128	ENSP00000216341,ENSP00000229239,ENSP00000241453,ENSP00000250448,ENSP00000262138,ENSP00000264664,ENSP00000266674,ENSP00000301149,ENSP00000305422,ENSP00000310170,ENSP00000311697,ENSP00000319814,ENSP00000334198,ENSP00000337733,ENSP00000338157,ENSP00000339824,ENSP00000347942,ENSP00000357722,ENSP00000357727,ENSP00000361405,ENSP00000363081,ENSP00000382684,ENSP00000405963,ENSP00000418915,ENSP00000430950…	CACNA1H,CACNG4,CDKN2A,CEBPB,DKK1,FGF10,FGF5,FGFR3,FLT3,FOSL1,FOXA1,GAPDH,GPD1,GZMB,IDO1,KLK5,LGR5,MMP9,MRAP,PCK1,RASGRF1,RET,S100A8,S100A9,VEGFA,ZBTB16
GO:0008283	cell population proliferation	8	676	0.013	ENSP00000241453,ENSP00000264664,ENSP00000266674,ENSP00000305422,ENSP00000311697,ENSP00000339824,ENSP00000405963,ENSP00000423630	CEBPB,FBXL7,FGF10,FGF5,FGFR3,FLT3,LGR5,RASGRF1
GO:0002544	chronic inflammatory response	2	13	0.0133	ENSP00000305422,ENSP00000357722	CEBPB,S100A8
GO:0009605	response to external stimulus	14	1857	0.0133	ENSP00000005178,ENSP00000229239,ENSP00000264664,ENSP00000305422,ENSP00000310170,ENSP00000319814,ENSP00000320295,ENSP00000347942,ENSP00000357722,ENSP00000357727,ENSP00000362108,ENSP00000376896,ENSP00000430950,ENSP00000478570	CEBPB,ENSG00000258947,FGF10,FOSL1,GAPDH,IDO1,IL36RN,LCN2,PCK1,PDK4,RET,S100A8,S100A9,VEGFA
GO:0048729	tissue morphogenesis	7	522	0.0135	ENSP00000250448,ENSP00000264664,ENSP00000266674,ENSP00000347942,ENSP00000363081,ENSP00000372221,ENSP00000478570	DKK1,FGF10,FOXA1,LGR5,RET,SERPINB5,VEGFA
GO:0043066	negative regulation of apoptotic process	9	859	0.0138	ENSP00000005178,ENSP00000264664,ENSP00000305422,ENSP00000320209,ENSP00000361405,ENSP00000363081,ENSP00000401645,ENSP00000430950,ENSP00000478570	CEBPB,CIDEA,DKK1,FGF10,IDO1,MMP9,PDK4,SERPINB2,VEGFA
GO:0051091	positive regulation of DNA-binding transcription factor activity	5	250	0.0138	ENSP00000250448,ENSP00000310170,ENSP00000357722,ENSP00000357727,ENSP00000478570	FOSL1,FOXA1,S100A8,S100A9,VEGFA
GO:0001667	ameboidal-type cell migration	4	146	0.0145	ENSP00000264664,ENSP00000347942,ENSP00000357697,ENSP00000478570	FGF10,RET,S100A2,VEGFA
GO:0060429	epithelium development	10	1055	0.0146	ENSP00000250448,ENSP00000264664,ENSP00000266674,ENSP00000305422,ENSP00000337733,ENSP00000347942,ENSP00000363081,ENSP00000372221,ENSP00000393417,ENSP00000478570	CASP14,CEBPB,DKK1,FGF10,FOXA1,KLK5,LGR5,RET,SERPINB5,VEGFA
GO:0006091	generation of precursor metabolites and energy	6	388	0.0149	ENSP00000209668,ENSP00000229239,ENSP00000301149,ENSP00000306606,ENSP00000370517,ENSP00000430950	ADH1A,ADH1B,GAPDH,GPD1,IDO1,PFKP
GO:0014070	response to organic cyclic compound	9	873	0.0149	ENSP00000241453,ENSP00000250448,ENSP00000262138,ENSP00000264664,ENSP00000301149,ENSP00000305422,ENSP00000310170,ENSP00000319814,ENSP00000320209	CACNG4,CEBPB,CIDEA,FGF10,FLT3,FOSL1,FOXA1,GPD1,PCK1
GO:2001233	regulation of apoptotic signaling pathway	6	388	0.0149	ENSP00000216341,ENSP00000264664,ENSP00000347942,ENSP00000357722,ENSP00000357727,ENSP00000361405	FGF10,GZMB,MMP9,RET,S100A8,S100A9
GO:0071621	granulocyte chemotaxis	3	66	0.0155	ENSP00000357722,ENSP00000357727,ENSP00000478570	S100A8,S100A9,VEGFA
GO:0050930	induction of positive chemotaxis	2	15	0.0156	ENSP00000264664,ENSP00000478570	FGF10,VEGFA
GO:0043406	positive regulation of MAP kinase activity	5	264	0.016	ENSP00000241453,ENSP00000264664,ENSP00000347942,ENSP00000363081,ENSP00000478570	DKK1,FGF10,FLT3,RET,VEGFA
GO:0009790	embryo development	9	890	0.0162	ENSP00000250448,ENSP00000264664,ENSP00000305422,ENSP00000310170,ENSP00000338157,ENSP00000347942,ENSP00000361405,ENSP00000363081,ENSP00000478570	CEBPB,DKK1,FGF10,FOSL1,FOXA1,MMP9,RET,VEGFA,ZBTB16
GO:0010001	glial cell differentiation	4	154	0.0164	ENSP00000264664,ENSP00000311697,ENSP00000357722,ENSP00000357727	FGF10,FGF5,S100A8,S100A9
GO:0051050	positive regulation of transport	9	892	0.0164	ENSP00000216341,ENSP00000229239,ENSP00000262138,ENSP00000288139,ENSP00000305422,ENSP00000334198,ENSP00000357722,ENSP00000357727,ENSP00000478570	CACNA1D,CACNA1H,CACNG4,CEBPB,GAPDH,GZMB,S100A8,S100A9,VEGFA
GO:0072001	renal system development	5	267	0.0164	ENSP00000264664,ENSP00000266674,ENSP00000338157,ENSP00000347942,ENSP00000478570	FGF10,LGR5,RET,VEGFA,ZBTB16
GO:0006641	triglyceride metabolic process	3	69	0.0166	ENSP00000244289,ENSP00000256104,ENSP00000319814	FABP4,LIPE,PCK1
GO:0030949	positive regulation of vascular endothelial growth factor receptor signaling pathway	2	16	0.0166	ENSP00000264664,ENSP00000478570	FGF10,VEGFA
GO:0032880	regulation of protein localization	9	901	0.0166	ENSP00000216341,ENSP00000229239,ENSP00000288139,ENSP00000320209,ENSP00000376896,ENSP00000382684,ENSP00000418081,ENSP00000418915,ENSP00000478570	CACNA1D,CACNA2D2,CDKN2A,CIDEA,GAPDH,GZMB,IL36RN,MRAP,VEGFA
GO:0038084	vascular endothelial growth factor signaling pathway	2	16	0.0166	ENSP00000241453,ENSP00000478570	FLT3,VEGFA
GO:0042180	cellular ketone metabolic process	3	69	0.0166	ENSP00000301149,ENSP00000334198,ENSP00000430950	CACNA1H,GPD1,IDO1
GO:0051090	regulation of DNA-binding transcription factor activity	6	403	0.0166	ENSP00000250448,ENSP00000310170,ENSP00000357722,ENSP00000357727,ENSP00000418915,ENSP00000478570	CDKN2A,FOSL1,FOXA1,S100A8,S100A9,VEGFA
GO:0051094	positive regulation of developmental process	11	1286	0.0166	ENSP00000250448,ENSP00000264664,ENSP00000305422,ENSP00000338157,ENSP00000347942,ENSP00000357727,ENSP00000363081,ENSP00000418081,ENSP00000418915,ENSP00000430950,ENSP00000478570	CACNA2D2,CDKN2A,CEBPB,DKK1,FGF10,FOXA1,IDO1,RET,S100A9,VEGFA,ZBTB16
GO:0051897	positive regulation of protein kinase B signaling	4	157	0.0166	ENSP00000264664,ENSP00000311697,ENSP00000339824,ENSP00000347942	FGF10,FGF5,FGFR3,RET
GO:0071704	organic substance metabolic process	39	9135	0.0166	ENSP00000005178,ENSP00000209668,ENSP00000216341,ENSP00000220809,ENSP00000229239,ENSP00000241453,ENSP00000244289,ENSP00000250448,ENSP00000256104,ENSP00000264664,ENSP00000282903,ENSP00000300055,ENSP00000301149,ENSP00000305422,ENSP00000306606,ENSP00000310170,ENSP00000311697,ENSP00000319814,ENSP00000320209,ENSP00000334198,ENSP00000337733,ENSP00000338157,ENSP00000339824,ENSP00000347942,ENSP00000357722…	ADH1A,ADH1B,CACNA1H,CASP14,CDKN2A,CEBPB,CIDEA,CIDEC,FABP4,FBP1,FBXL16,FBXL7,FBXO15,FGF10,FGF5,FGFR3,FLT3,FOSL1,FOXA1,GAPDH,GPD1,GZMB,IDO1,KLK5,KLK7,LDHB,LIPE,MMP9,PCK1,PDK4,PFKP,PLAT,PLIN1,PLOD2,RASGRF1,RET,S100A8,S100A9,ZBTB16
GO:1900371	regulation of purine nucleotide biosynthetic process	3	69	0.0166	ENSP00000005178,ENSP00000301149,ENSP00000408025	FBP1,GPD1,PDK4
GO:0043902	positive regulation of multi-organism process	4	159	0.0169	ENSP00000229239,ENSP00000334198,ENSP00000337733,ENSP00000375683	CACNA1H,GAPDH,KLK5,KLK7
GO:0001942	hair follicle development	3	72	0.0172	ENSP00000264664,ENSP00000266674,ENSP00000363081	DKK1,FGF10,LGR5
GO:0002009	morphogenesis of an epithelium	6	414	0.0176	ENSP00000250448,ENSP00000264664,ENSP00000266674,ENSP00000347942,ENSP00000372221,ENSP00000478570	FGF10,FOXA1,LGR5,RET,SERPINB5,VEGFA
GO:0071248	cellular response to metal ion	4	162	0.0176	ENSP00000256104,ENSP00000334198,ENSP00000361405,ENSP00000408025	CACNA1H,FABP4,FBP1,MMP9
GO:0051345	positive regulation of hydrolase activity	8	742	0.0183	ENSP00000264664,ENSP00000339824,ENSP00000347942,ENSP00000357722,ENSP00000357727,ENSP00000405963,ENSP00000418915,ENSP00000478570	CDKN2A,FGF10,FGFR3,RASGRF1,RET,S100A8,S100A9,VEGFA
GO:0048799	animal organ maturation	2	18	0.0185	ENSP00000339824,ENSP00000347942	FGFR3,RET
GO:0010469	regulation of signaling receptor activity	7	577	0.0186	ENSP00000262138,ENSP00000264664,ENSP00000311697,ENSP00000363081,ENSP00000376896,ENSP00000405963,ENSP00000478570	CACNG4,DKK1,FGF10,FGF5,IL36RN,RASGRF1,VEGFA
GO:0030193	regulation of blood coagulation	3	77	0.0194	ENSP00000220809,ENSP00000357727,ENSP00000401645	PLAT,S100A9,SERPINB2
GO:0034389	lipid droplet organization	2	19	0.0195	ENSP00000320209,ENSP00000373328	CIDEA,CIDEC
GO:0051240	positive regulation of multicellular organismal process	12	1551	0.0198	ENSP00000229239,ENSP00000250448,ENSP00000264664,ENSP00000305422,ENSP00000338157,ENSP00000347942,ENSP00000357727,ENSP00000361405,ENSP00000363081,ENSP00000418081,ENSP00000430950,ENSP00000478570	CACNA2D2,CEBPB,DKK1,FGF10,FOXA1,GAPDH,IDO1,MMP9,RET,S100A9,VEGFA,ZBTB16
GO:0044281	small molecule metabolic process	13	1779	0.0205	ENSP00000005178,ENSP00000209668,ENSP00000229239,ENSP00000244289,ENSP00000282903,ENSP00000301149,ENSP00000306606,ENSP00000319814,ENSP00000334198,ENSP00000370517,ENSP00000379386,ENSP00000408025,ENSP00000430950	ADH1A,ADH1B,CACNA1H,FBP1,GAPDH,GPD1,IDO1,LDHB,LIPE,PCK1,PDK4,PFKP,PLOD2
GO:0040011	locomotion	10	1144	0.0206	ENSP00000220809,ENSP00000264664,ENSP00000310170,ENSP00000320295,ENSP00000347942,ENSP00000357697,ENSP00000357722,ENSP00000357727,ENSP00000361405,ENSP00000478570	ENSG00000258947,FGF10,FOSL1,MMP9,PLAT,RET,S100A2,S100A8,S100A9,VEGFA
GO:0008543	fibroblast growth factor receptor signaling pathway	3	80	0.0207	ENSP00000264664,ENSP00000311697,ENSP00000339824	FGF10,FGF5,FGFR3
GO:0009719	response to endogenous stimulus	11	1353	0.0207	ENSP00000005178,ENSP00000241453,ENSP00000250448,ENSP00000264664,ENSP00000301149,ENSP00000305422,ENSP00000310170,ENSP00000311697,ENSP00000319814,ENSP00000334198,ENSP00000339824	CACNA1H,CEBPB,FGF10,FGF5,FGFR3,FLT3,FOSL1,FOXA1,GPD1,PCK1,PDK4
GO:0010631	epithelial cell migration	3	80	0.0207	ENSP00000264664,ENSP00000357697,ENSP00000478570	FGF10,S100A2,VEGFA
GO:0022414	reproductive process	11	1350	0.0207	ENSP00000250448,ENSP00000264664,ENSP00000266674,ENSP00000305422,ENSP00000310170,ENSP00000338157,ENSP00000341640,ENSP00000361405,ENSP00000372221,ENSP00000430950,ENSP00000478570	CEBPB,COL9A3,FGF10,FOSL1,FOXA1,IDO1,LGR5,MMP9,SERPINB5,VEGFA,ZBTB16
GO:0032496	response to lipopolysaccharide	5	298	0.0207	ENSP00000264664,ENSP00000305422,ENSP00000319814,ENSP00000357722,ENSP00000430950	CEBPB,FGF10,IDO1,PCK1,S100A8
GO:0050790	regulation of catalytic activity	15	2249	0.0207	ENSP00000229239,ENSP00000241453,ENSP00000256104,ENSP00000264664,ENSP00000339824,ENSP00000347942,ENSP00000357722,ENSP00000357727,ENSP00000361405,ENSP00000363081,ENSP00000372221,ENSP00000401645,ENSP00000405963,ENSP00000418915,ENSP00000478570	CDKN2A,DKK1,FABP4,FGF10,FGFR3,FLT3,GAPDH,MMP9,RASGRF1,RET,S100A8,S100A9,SERPINB2,SERPINB5,VEGFA
GO:0050900	leukocyte migration	5	296	0.0207	ENSP00000347942,ENSP00000357722,ENSP00000357727,ENSP00000361405,ENSP00000478570	MMP9,RET,S100A8,S100A9,VEGFA
GO:0060487	lung epithelial cell differentiation	2	20	0.0207	ENSP00000250448,ENSP00000264664	FGF10,FOXA1
GO:0060562	epithelial tube morphogenesis	5	298	0.0207	ENSP00000250448,ENSP00000264664,ENSP00000266674,ENSP00000347942,ENSP00000478570	FGF10,FOXA1,LGR5,RET,VEGFA
GO:0030225	macrophage differentiation	2	21	0.0214	ENSP00000361405,ENSP00000478570	MMP9,VEGFA
GO:0042730	fibrinolysis	2	21	0.0214	ENSP00000220809,ENSP00000401645	PLAT,SERPINB2
GO:0050673	epithelial cell proliferation	3	83	0.0214	ENSP00000264664,ENSP00000266674,ENSP00000305422	CEBPB,FGF10,LGR5
GO:0050731	positive regulation of peptidyl-tyrosine phosphorylation	4	180	0.0214	ENSP00000241453,ENSP00000264664,ENSP00000339824,ENSP00000478570	FGF10,FGFR3,FLT3,VEGFA
GO:0110110	positive regulation of animal organ morphogenesis	3	83	0.0214	ENSP00000264664,ENSP00000363081,ENSP00000478570	DKK1,FGF10,VEGFA
GO:1900542	regulation of purine nucleotide metabolic process	3	83	0.0214	ENSP00000005178,ENSP00000301149,ENSP00000408025	FBP1,GPD1,PDK4
GO:0008585	female gonad development	3	84	0.0215	ENSP00000305422,ENSP00000341640,ENSP00000478570	CEBPB,COL9A3,VEGFA
GO:0007154	cell communication	26	5219	0.022	ENSP00000005178,ENSP00000216341,ENSP00000220809,ENSP00000241453,ENSP00000250448,ENSP00000262138,ENSP00000264664,ENSP00000266674,ENSP00000288139,ENSP00000305422,ENSP00000310170,ENSP00000311697,ENSP00000319814,ENSP00000334198,ENSP00000339824,ENSP00000347942,ENSP00000357722,ENSP00000357727,ENSP00000361405,ENSP00000362108,ENSP00000363081,ENSP00000376896,ENSP00000401645,ENSP00000405963,ENSP00000418915…	CACNA1D,CACNA1H,CACNG4,CDKN2A,CEBPB,DKK1,FGF10,FGF5,FGFR3,FLT3,FOSL1,FOXA1,GZMB,IL36RN,LCN2,LGR5,MMP9,PCK1,PDK4,PLAT,RASGRF1,RET,S100A8,S100A9,SERPINB2,VEGFA
GO:0060740	prostate gland epithelium morphogenesis	2	22	0.0222	ENSP00000250448,ENSP00000264664	FGF10,FOXA1
GO:1900116	extracellular negative regulation of signal transduction	2	22	0.0222	ENSP00000363081,ENSP00000376896	DKK1,IL36RN
GO:0002682	regulation of immune system process	11	1391	0.0229	ENSP00000264664,ENSP00000305422,ENSP00000337733,ENSP00000338157,ENSP00000340937,ENSP00000357722,ENSP00000357727,ENSP00000375683,ENSP00000418915,ENSP00000430950,ENSP00000478570	CDKN2A,CEBPB,COL17A1,FGF10,IDO1,KLK5,KLK7,S100A8,S100A9,VEGFA,ZBTB16
GO:0006629	lipid metabolic process	10	1192	0.024	ENSP00000244289,ENSP00000256104,ENSP00000264664,ENSP00000300055,ENSP00000301149,ENSP00000311697,ENSP00000319814,ENSP00000320209,ENSP00000334198,ENSP00000339824	CACNA1H,CIDEA,FABP4,FGF10,FGF5,FGFR3,GPD1,LIPE,PCK1,PLIN1
GO:0048878	chemical homeostasis	9	995	0.0241	ENSP00000005178,ENSP00000250448,ENSP00000256104,ENSP00000307508,ENSP00000319814,ENSP00000357722,ENSP00000357727,ENSP00000362108,ENSP00000478570	CALB2,FABP4,FOXA1,LCN2,PCK1,PDK4,S100A8,S100A9,VEGFA
GO:0001823	mesonephros development	3	91	0.0248	ENSP00000264664,ENSP00000338157,ENSP00000347942	FGF10,RET,ZBTB16
GO:0016477	cell migration	8	812	0.0248	ENSP00000220809,ENSP00000264664,ENSP00000347942,ENSP00000357697,ENSP00000357722,ENSP00000357727,ENSP00000361405,ENSP00000478570	FGF10,MMP9,PLAT,RET,S100A2,S100A8,S100A9,VEGFA
GO:0009056	catabolic process	13	1859	0.025	ENSP00000229239,ENSP00000244289,ENSP00000256104,ENSP00000300055,ENSP00000301149,ENSP00000357722,ENSP00000357727,ENSP00000361405,ENSP00000370517,ENSP00000393154,ENSP00000418915,ENSP00000423630,ENSP00000430950	CDKN2A,FABP4,FBXL7,FBXO15,GAPDH,GPD1,IDO1,LIPE,MMP9,PFKP,PLIN1,S100A8,S100A9
GO:0061448	connective tissue development	4	194	0.0253	ENSP00000250448,ENSP00000338157,ENSP00000339824,ENSP00000363840	COL11A2,FGFR3,FOXA1,ZBTB16
GO:0000165	MAPK cascade	5	323	0.0254	ENSP00000264664,ENSP00000311697,ENSP00000339824,ENSP00000347942,ENSP00000405963	FGF10,FGF5,FGFR3,RASGRF1,RET
GO:0006735	NADH regeneration	2	25	0.0258	ENSP00000229239,ENSP00000370517	GAPDH,PFKP
GO:0019433	triglyceride catabolic process	2	25	0.0258	ENSP00000244289,ENSP00000256104	FABP4,LIPE
GO:0032269	negative regulation of cellular protein metabolic process	9	1014	0.0258	ENSP00000220809,ENSP00000229239,ENSP00000256104,ENSP00000361405,ENSP00000363081,ENSP00000372221,ENSP00000401645,ENSP00000418915,ENSP00000478570	CDKN2A,DKK1,FABP4,GAPDH,MMP9,PLAT,SERPINB2,SERPINB5,VEGFA
GO:0032787	monocarboxylic acid metabolic process	6	477	0.0258	ENSP00000229239,ENSP00000244289,ENSP00000319814,ENSP00000370517,ENSP00000379386,ENSP00000430950	GAPDH,IDO1,LDHB,LIPE,PCK1,PFKP
GO:0061621	canonical glycolysis	2	25	0.0258	ENSP00000229239,ENSP00000370517	GAPDH,PFKP
GO:0061718	glucose catabolic process to pyruvate	2	25	0.0258	ENSP00000229239,ENSP00000370517	GAPDH,PFKP
GO:0071363	cellular response to growth factor stimulus	6	477	0.0258	ENSP00000226284,ENSP00000241453,ENSP00000264664,ENSP00000311697,ENSP00000339824,ENSP00000478570	FGF10,FGF5,FGFR3,FLT3,IBSP,VEGFA
GO:0019220	regulation of phosphate metabolic process	12	1657	0.0268	ENSP00000005178,ENSP00000241453,ENSP00000256104,ENSP00000264664,ENSP00000301149,ENSP00000339824,ENSP00000347942,ENSP00000361405,ENSP00000363081,ENSP00000408025,ENSP00000418915,ENSP00000478570	CDKN2A,DKK1,FABP4,FBP1,FGF10,FGFR3,FLT3,GPD1,MMP9,PDK4,RET,VEGFA
GO:0036003	positive regulation of transcription from RNA polymerase II promoter in response to stress	2	26	0.0268	ENSP00000305422,ENSP00000478570	CEBPB,VEGFA
GO:0044238	primary metabolic process	37	8808	0.0268	ENSP00000005178,ENSP00000216341,ENSP00000220809,ENSP00000229239,ENSP00000241453,ENSP00000244289,ENSP00000250448,ENSP00000256104,ENSP00000264664,ENSP00000282903,ENSP00000300055,ENSP00000301149,ENSP00000305422,ENSP00000310170,ENSP00000311697,ENSP00000319814,ENSP00000320209,ENSP00000334198,ENSP00000337733,ENSP00000338157,ENSP00000339824,ENSP00000347942,ENSP00000357722,ENSP00000357727,ENSP00000361405…	CACNA1H,CASP14,CDKN2A,CEBPB,CIDEA,CIDEC,FABP4,FBP1,FBXL16,FBXL7,FBXO15,FGF10,FGF5,FGFR3,FLT3,FOSL1,FOXA1,GAPDH,GPD1,GZMB,IDO1,KLK5,KLK7,LDHB,LIPE,MMP9,PCK1,PDK4,PFKP,PLAT,PLIN1,PLOD2,RASGRF1,RET,S100A8,S100A9,ZBTB16
GO:0060441	epithelial tube branching involved in lung morphogenesis	2	26	0.0268	ENSP00000250448,ENSP00000264664	FGF10,FOXA1
GO:0016310	phosphorylation	10	1236	0.0276	ENSP00000005178,ENSP00000229239,ENSP00000241453,ENSP00000244289,ENSP00000264664,ENSP00000311697,ENSP00000339824,ENSP00000347942,ENSP00000370517,ENSP00000405963	FGF10,FGF5,FGFR3,FLT3,GAPDH,LIPE,PDK4,PFKP,RASGRF1,RET
GO:0051591	response to cAMP	3	98	0.0276	ENSP00000301149,ENSP00000310170,ENSP00000319814	FOSL1,GPD1,PCK1
GO:0071900	regulation of protein serine/threonine kinase activity	6	488	0.0276	ENSP00000241453,ENSP00000264664,ENSP00000347942,ENSP00000363081,ENSP00000418915,ENSP00000478570	CDKN2A,DKK1,FGF10,FLT3,RET,VEGFA
GO:0045666	positive regulation of neuron differentiation	5	337	0.0278	ENSP00000250448,ENSP00000347942,ENSP00000357727,ENSP00000363081,ENSP00000478570	DKK1,FOXA1,RET,S100A9,VEGFA
GO:0050670	regulation of lymphocyte proliferation	4	205	0.0278	ENSP00000264664,ENSP00000305422,ENSP00000418915,ENSP00000430950	CDKN2A,CEBPB,FGF10,IDO1
GO:0010035	response to inorganic substance	6	491	0.0279	ENSP00000256104,ENSP00000310170,ENSP00000334198,ENSP00000357722,ENSP00000361405,ENSP00000408025	CACNA1H,FABP4,FBP1,FOSL1,MMP9,S100A8
GO:0046916	cellular transition metal ion homeostasis	3	99	0.0279	ENSP00000357722,ENSP00000357727,ENSP00000362108	LCN2,S100A8,S100A9
GO:0010038	response to metal ion	5	339	0.028	ENSP00000256104,ENSP00000334198,ENSP00000357722,ENSP00000361405,ENSP00000408025	CACNA1H,FABP4,FBP1,MMP9,S100A8
GO:0040008	regulation of growth	7	663	0.028	ENSP00000339824,ENSP00000357722,ENSP00000357727,ENSP00000408025,ENSP00000418081,ENSP00000418915,ENSP00000478570	CACNA2D2,CDKN2A,FBP1,FGFR3,S100A8,S100A9,VEGFA
GO:0070201	regulation of establishment of protein localization	7	662	0.028	ENSP00000216341,ENSP00000229239,ENSP00000288139,ENSP00000320209,ENSP00000376896,ENSP00000418081,ENSP00000418915	CACNA1D,CACNA2D2,CDKN2A,CIDEA,GAPDH,GZMB,IL36RN
GO:0045444	fat cell differentiation	3	100	0.0281	ENSP00000256104,ENSP00000264664,ENSP00000305422	CEBPB,FABP4,FGF10
GO:0043549	regulation of kinase activity	8	849	0.0282	ENSP00000241453,ENSP00000256104,ENSP00000264664,ENSP00000339824,ENSP00000347942,ENSP00000363081,ENSP00000418915,ENSP00000478570	CDKN2A,DKK1,FABP4,FGF10,FGFR3,FLT3,RET,VEGFA
GO:0050873	brown fat cell differentiation	2	28	0.0282	ENSP00000256104,ENSP00000305422	CEBPB,FABP4
GO:0042325	regulation of phosphorylation	11	1465	0.0283	ENSP00000241453,ENSP00000256104,ENSP00000264664,ENSP00000301149,ENSP00000339824,ENSP00000347942,ENSP00000361405,ENSP00000363081,ENSP00000408025,ENSP00000418915,ENSP00000478570	CDKN2A,DKK1,FABP4,FBP1,FGF10,FGFR3,FLT3,GPD1,MMP9,RET,VEGFA
GO:0014002	astrocyte development	2	29	0.0297	ENSP00000357722,ENSP00000357727	S100A8,S100A9
GO:0046854	phosphatidylinositol phosphorylation	3	103	0.0297	ENSP00000264664,ENSP00000311697,ENSP00000339824	FGF10,FGF5,FGFR3
GO:0032526	response to retinoic acid	3	104	0.0301	ENSP00000319814,ENSP00000347942,ENSP00000363081	DKK1,PCK1,RET
GO:0051246	regulation of protein metabolic process	16	2668	0.0301	ENSP00000220809,ENSP00000229239,ENSP00000241453,ENSP00000256104,ENSP00000264664,ENSP00000305422,ENSP00000339824,ENSP00000347942,ENSP00000357722,ENSP00000357727,ENSP00000361405,ENSP00000363081,ENSP00000372221,ENSP00000401645,ENSP00000418915,ENSP00000478570	CDKN2A,CEBPB,DKK1,FABP4,FGF10,FGFR3,FLT3,GAPDH,MMP9,PLAT,RET,S100A8,S100A9,SERPINB2,SERPINB5,VEGFA
GO:0021700	developmental maturation	4	216	0.0305	ENSP00000250448,ENSP00000339824,ENSP00000347942,ENSP00000478570	FGFR3,FOXA1,RET,VEGFA
GO:0071542	dopaminergic neuron differentiation	2	30	0.0305	ENSP00000250448,ENSP00000478570	FOXA1,VEGFA
GO:2000108	positive regulation of leukocyte apoptotic process	2	30	0.0305	ENSP00000418915,ENSP00000430950	CDKN2A,IDO1
GO:0042592	homeostatic process	11	1491	0.0306	ENSP00000005178,ENSP00000241453,ENSP00000250448,ENSP00000256104,ENSP00000307508,ENSP00000319814,ENSP00000320209,ENSP00000357722,ENSP00000357727,ENSP00000362108,ENSP00000478570	CALB2,CIDEA,FABP4,FLT3,FOXA1,LCN2,PCK1,PDK4,S100A8,S100A9,VEGFA
GO:0048468	cell development	11	1493	0.0308	ENSP00000250448,ENSP00000266674,ENSP00000320295,ENSP00000338157,ENSP00000347942,ENSP00000357722,ENSP00000357727,ENSP00000363081,ENSP00000405963,ENSP00000418081,ENSP00000478570	CACNA2D2,DKK1,ENSG00000258947,FOXA1,LGR5,RASGRF1,RET,S100A8,S100A9,VEGFA,ZBTB16
GO:0043410	positive regulation of MAPK cascade	6	512	0.031	ENSP00000241453,ENSP00000264664,ENSP00000339824,ENSP00000347942,ENSP00000363081,ENSP00000478570	DKK1,FGF10,FGFR3,FLT3,RET,VEGFA
GO:0007166	cell surface receptor signaling pathway	14	2198	0.0317	ENSP00000005178,ENSP00000220809,ENSP00000241453,ENSP00000250448,ENSP00000264664,ENSP00000311697,ENSP00000339824,ENSP00000347942,ENSP00000361405,ENSP00000362108,ENSP00000363081,ENSP00000376896,ENSP00000401645,ENSP00000478570	DKK1,FGF10,FGF5,FGFR3,FLT3,FOXA1,IL36RN,LCN2,MMP9,PDK4,PLAT,RET,SERPINB2,VEGFA
GO:0002684	positive regulation of immune system process	8	882	0.0325	ENSP00000264664,ENSP00000337733,ENSP00000338157,ENSP00000357722,ENSP00000357727,ENSP00000375683,ENSP00000430950,ENSP00000478570	FGF10,IDO1,KLK5,KLK7,S100A8,S100A9,VEGFA,ZBTB16
GO:0035637	multicellular organismal signaling	3	110	0.033	ENSP00000262138,ENSP00000288139,ENSP00000334198	CACNA1D,CACNA1H,CACNG4
GO:0045745	positive regulation of G protein-coupled receptor signaling pathway	2	32	0.033	ENSP00000337733,ENSP00000382684	KLK5,MRAP
GO:0051145	smooth muscle cell differentiation	2	32	0.033	ENSP00000264664,ENSP00000478570	FGF10,VEGFA
GO:0032412	regulation of ion transmembrane transporter activity	4	224	0.0332	ENSP00000262138,ENSP00000288139,ENSP00000361405,ENSP00000405963	CACNA1D,CACNG4,MMP9,RASGRF1
GO:0022008	neurogenesis	11	1519	0.0336	ENSP00000250448,ENSP00000264664,ENSP00000305422,ENSP00000311697,ENSP00000320295,ENSP00000347942,ENSP00000357722,ENSP00000357727,ENSP00000363081,ENSP00000405963,ENSP00000478570	CEBPB,DKK1,ENSG00000258947,FGF10,FGF5,FOXA1,RASGRF1,RET,S100A8,S100A9,VEGFA
GO:0046474	glycerophospholipid biosynthetic process	4	225	0.0336	ENSP00000264664,ENSP00000301149,ENSP00000311697,ENSP00000339824	FGF10,FGF5,FGFR3,GPD1
GO:0022407	regulation of cell-cell adhesion	5	366	0.0338	ENSP00000250448,ENSP00000305422,ENSP00000338157,ENSP00000418915,ENSP00000430950	CDKN2A,CEBPB,FOXA1,IDO1,ZBTB16
GO:0043552	positive regulation of phosphatidylinositol 3-kinase activity	2	33	0.0341	ENSP00000241453,ENSP00000339824	FGFR3,FLT3
GO:0050789	regulation of biological process	43	11116	0.0346	ENSP00000005178,ENSP00000216341,ENSP00000220809,ENSP00000226021,ENSP00000226284,ENSP00000229239,ENSP00000241453,ENSP00000250448,ENSP00000256104,ENSP00000262138,ENSP00000264664,ENSP00000266674,ENSP00000288139,ENSP00000301149,ENSP00000305422,ENSP00000310170,ENSP00000311697,ENSP00000319814,ENSP00000320209,ENSP00000334198,ENSP00000337733,ENSP00000338157,ENSP00000339824,ENSP00000340937,ENSP00000347942…	CACNA1D,CACNA1H,CACNA2D2,CACNG1,CACNG4,CDKN2A,CEBPB,CIDEA,CIDEC,COL17A1,DKK1,FABP4,FBP1,FBXL7,FGF10,FGF5,FGFR3,FLT3,FOSL1,FOXA1,GAPDH,GPD1,GZMB,IBSP,IDO1,IL36RN,KLK5,KLK7,LCN2,LGR5,MMP9,MRAP,PCK1,PDK4,PLAT,RASGRF1,RET,S100A8,S100A9,SERPINB2,SERPINB5,VEGFA,ZBTB16
GO:0051241	negative regulation of multicellular organismal process	9	1098	0.0347	ENSP00000220809,ENSP00000250448,ENSP00000320209,ENSP00000338157,ENSP00000363081,ENSP00000376896,ENSP00000401645,ENSP00000418915,ENSP00000430950	CDKN2A,CIDEA,DKK1,FOXA1,IDO1,IL36RN,PLAT,SERPINB2,ZBTB16
GO:0009653	anatomical structure morphogenesis	13	1992	0.0349	ENSP00000250448,ENSP00000264664,ENSP00000266674,ENSP00000305422,ENSP00000320295,ENSP00000334198,ENSP00000338157,ENSP00000339824,ENSP00000347942,ENSP00000361405,ENSP00000363081,ENSP00000372221,ENSP00000478570	CACNA1H,CEBPB,DKK1,ENSG00000258947,FGF10,FGFR3,FOXA1,LGR5,MMP9,RET,SERPINB5,VEGFA,ZBTB16
GO:0017145	stem cell division	2	34	0.0355	ENSP00000338157,ENSP00000418915	CDKN2A,ZBTB16
GO:0032268	regulation of cellular protein metabolic process	15	2486	0.0355	ENSP00000220809,ENSP00000229239,ENSP00000241453,ENSP00000256104,ENSP00000264664,ENSP00000339824,ENSP00000347942,ENSP00000357722,ENSP00000357727,ENSP00000361405,ENSP00000363081,ENSP00000372221,ENSP00000401645,ENSP00000418915,ENSP00000478570	CDKN2A,DKK1,FABP4,FGF10,FGFR3,FLT3,GAPDH,MMP9,PLAT,RET,S100A8,S100A9,SERPINB2,SERPINB5,VEGFA
GO:0042692	muscle cell differentiation	4	230	0.0355	ENSP00000264664,ENSP00000334198,ENSP00000418081,ENSP00000478570	CACNA1H,CACNA2D2,FGF10,VEGFA
GO:0048008	platelet-derived growth factor receptor signaling pathway	2	34	0.0355	ENSP00000220809,ENSP00000478570	PLAT,VEGFA
GO:0043588	skin development	5	373	0.0356	ENSP00000264664,ENSP00000266674,ENSP00000337733,ENSP00000363081,ENSP00000393417	CASP14,DKK1,FGF10,KLK5,LGR5
GO:0071495	cellular response to endogenous stimulus	9	1106	0.0356	ENSP00000005178,ENSP00000241453,ENSP00000264664,ENSP00000301149,ENSP00000305422,ENSP00000311697,ENSP00000319814,ENSP00000334198,ENSP00000339824	CACNA1H,CEBPB,FGF10,FGF5,FGFR3,FLT3,GPD1,PCK1,PDK4
GO:0045785	positive regulation of cell adhesion	5	375	0.0358	ENSP00000226284,ENSP00000250448,ENSP00000338157,ENSP00000347942,ENSP00000478570	FOXA1,IBSP,RET,VEGFA,ZBTB16
GO:0070509	calcium ion import	2	35	0.0365	ENSP00000288139,ENSP00000334198	CACNA1D,CACNA1H
GO:0044092	negative regulation of molecular function	9	1119	0.0375	ENSP00000229239,ENSP00000256104,ENSP00000361405,ENSP00000363081,ENSP00000372221,ENSP00000376896,ENSP00000401645,ENSP00000418915,ENSP00000478570	CDKN2A,DKK1,FABP4,GAPDH,IL36RN,MMP9,SERPINB2,SERPINB5,VEGFA
GO:0007611	learning or memory	4	237	0.0377	ENSP00000305422,ENSP00000310170,ENSP00000363081,ENSP00000405963	CEBPB,DKK1,FOSL1,RASGRF1
GO:0000209	protein polyubiquitination	4	240	0.0388	ENSP00000380746,ENSP00000393154,ENSP00000418915,ENSP00000423630	CDKN2A,FBXL16,FBXL7,FBXO15
GO:0006468	protein phosphorylation	8	923	0.0388	ENSP00000005178,ENSP00000241453,ENSP00000244289,ENSP00000264664,ENSP00000311697,ENSP00000339824,ENSP00000347942,ENSP00000405963	FGF10,FGF5,FGFR3,FLT3,LIPE,PDK4,RASGRF1,RET
GO:0055114	oxidation-reduction process	8	923	0.0388	ENSP00000209668,ENSP00000229239,ENSP00000282903,ENSP00000301149,ENSP00000306606,ENSP00000370517,ENSP00000379386,ENSP00000430950	ADH1A,ADH1B,GAPDH,GPD1,IDO1,LDHB,PFKP,PLOD2
GO:0071695	anatomical structure maturation	3	121	0.039	ENSP00000250448,ENSP00000339824,ENSP00000347942	FGFR3,FOXA1,RET
GO:0033674	positive regulation of kinase activity	6	553	0.0394	ENSP00000241453,ENSP00000264664,ENSP00000339824,ENSP00000347942,ENSP00000363081,ENSP00000478570	DKK1,FGF10,FGFR3,FLT3,RET,VEGFA
GO:0009617	response to bacterium	6	555	0.0399	ENSP00000264664,ENSP00000305422,ENSP00000319814,ENSP00000357722,ENSP00000357727,ENSP00000430950	CEBPB,FGF10,IDO1,PCK1,S100A8,S100A9
GO:0030879	mammary gland development	3	123	0.0402	ENSP00000264664,ENSP00000305422,ENSP00000478570	CEBPB,FGF10,VEGFA
GO:0003156	regulation of animal organ formation	2	38	0.0405	ENSP00000264664,ENSP00000363081	DKK1,FGF10
GO:0006110	regulation of glycolytic process	2	38	0.0405	ENSP00000301149,ENSP00000408025	FBP1,GPD1
GO:0006928	movement of cell or subcellular component	10	1355	0.0405	ENSP00000220809,ENSP00000264664,ENSP00000288139,ENSP00000320295,ENSP00000347942,ENSP00000357697,ENSP00000357722,ENSP00000357727,ENSP00000361405,ENSP00000478570	CACNA1D,ENSG00000258947,FGF10,MMP9,PLAT,RET,S100A2,S100A8,S100A9,VEGFA
GO:0030811	regulation of nucleotide catabolic process	2	38	0.0405	ENSP00000301149,ENSP00000408025	FBP1,GPD1
GO:0048732	gland development	5	395	0.0412	ENSP00000250448,ENSP00000264664,ENSP00000305422,ENSP00000372221,ENSP00000478570	CEBPB,FGF10,FOXA1,SERPINB5,VEGFA
GO:0006757	ATP generation from ADP	2	39	0.0414	ENSP00000229239,ENSP00000370517	GAPDH,PFKP
GO:0030177	positive regulation of Wnt signaling pathway	3	126	0.0416	ENSP00000264664,ENSP00000266674,ENSP00000363081	DKK1,FGF10,LGR5
GO:0006796	phosphate-containing compound metabolic process	13	2065	0.0422	ENSP00000005178,ENSP00000229239,ENSP00000241453,ENSP00000244289,ENSP00000264664,ENSP00000301149,ENSP00000311697,ENSP00000339824,ENSP00000347942,ENSP00000370517,ENSP00000379386,ENSP00000405963,ENSP00000408025	FBP1,FGF10,FGF5,FGFR3,FLT3,GAPDH,GPD1,LDHB,LIPE,PDK4,PFKP,RASGRF1,RET
GO:0001822	kidney development	4	251	0.0429	ENSP00000264664,ENSP00000338157,ENSP00000347942,ENSP00000478570	FGF10,RET,VEGFA,ZBTB16
GO:0002090	regulation of receptor internalization	2	40	0.043	ENSP00000363081,ENSP00000478570	DKK1,VEGFA
GO:0045927	positive regulation of growth	4	252	0.043	ENSP00000357722,ENSP00000357727,ENSP00000418081,ENSP00000478570	CACNA2D2,S100A8,S100A9,VEGFA
GO:0051249	regulation of lymphocyte activation	5	401	0.043	ENSP00000264664,ENSP00000305422,ENSP00000338157,ENSP00000418915,ENSP00000430950	CDKN2A,CEBPB,FGF10,IDO1,ZBTB16
GO:0090184	positive regulation of kidney development	2	40	0.043	ENSP00000347942,ENSP00000478570	RET,VEGFA
GO:0001558	regulation of cell growth	5	402	0.0431	ENSP00000357722,ENSP00000357727,ENSP00000408025,ENSP00000418915,ENSP00000478570	CDKN2A,FBP1,S100A8,S100A9,VEGFA
GO:0008610	lipid biosynthetic process	6	575	0.0438	ENSP00000264664,ENSP00000301149,ENSP00000311697,ENSP00000319814,ENSP00000334198,ENSP00000339824	CACNA1H,FGF10,FGF5,FGFR3,GPD1,PCK1
GO:0043085	positive regulation of catalytic activity	10	1381	0.0438	ENSP00000241453,ENSP00000264664,ENSP00000339824,ENSP00000347942,ENSP00000357722,ENSP00000357727,ENSP00000363081,ENSP00000405963,ENSP00000418915,ENSP00000478570	CDKN2A,DKK1,FGF10,FGFR3,FLT3,RASGRF1,RET,S100A8,S100A9,VEGFA
GO:0048534	hematopoietic or lymphoid organ development	6	573	0.0438	ENSP00000241453,ENSP00000264664,ENSP00000338157,ENSP00000347942,ENSP00000361405,ENSP00000478570	FGF10,FLT3,MMP9,RET,VEGFA,ZBTB16
GO:0090287	regulation of cellular response to growth factor stimulus	4	254	0.0438	ENSP00000264664,ENSP00000320209,ENSP00000363081,ENSP00000478570	CIDEA,DKK1,FGF10,VEGFA
GO:1900449	regulation of glutamate receptor signaling pathway	2	41	0.0438	ENSP00000262138,ENSP00000405963	CACNG4,RASGRF1
GO:1905330	regulation of morphogenesis of an epithelium	3	130	0.0438	ENSP00000264664,ENSP00000363081,ENSP00000478570	DKK1,FGF10,VEGFA
GO:0090407	organophosphate biosynthetic process	6	577	0.0443	ENSP00000229239,ENSP00000264664,ENSP00000301149,ENSP00000311697,ENSP00000339824,ENSP00000370517	FGF10,FGF5,FGFR3,GAPDH,GPD1,PFKP
GO:0042866	pyruvate biosynthetic process	2	42	0.0451	ENSP00000229239,ENSP00000370517	GAPDH,PFKP
GO:0086010	membrane depolarization during action potential	2	42	0.0451	ENSP00000288139,ENSP00000334198	CACNA1D,CACNA1H
GO:0048754	branching morphogenesis of an epithelial tube	3	134	0.0464	ENSP00000250448,ENSP00000264664,ENSP00000478570	FGF10,FOXA1,VEGFA
GO:0030282	bone mineralization	2	43	0.0466	ENSP00000226284,ENSP00000339824	FGFR3,IBSP
GO:0048747	muscle fiber development	2	43	0.0466	ENSP00000418081,ENSP00000478570	CACNA2D2,VEGFA
GO:0050918	positive chemotaxis	2	43	0.0466	ENSP00000264664,ENSP00000478570	FGF10,VEGFA
GO:0010634	positive regulation of epithelial cell migration	3	136	0.0475	ENSP00000264664,ENSP00000361405,ENSP00000478570	FGF10,MMP9,VEGFA
GO:0033135	regulation of peptidyl-serine phosphorylation	3	136	0.0475	ENSP00000347942,ENSP00000363081,ENSP00000478570	DKK1,RET,VEGFA
GO:0023052	signaling	24	5108	0.0477	ENSP00000005178,ENSP00000216341,ENSP00000220809,ENSP00000241453,ENSP00000250448,ENSP00000262138,ENSP00000264664,ENSP00000266674,ENSP00000288139,ENSP00000305422,ENSP00000311697,ENSP00000334198,ENSP00000339824,ENSP00000347942,ENSP00000357722,ENSP00000357727,ENSP00000361405,ENSP00000362108,ENSP00000363081,ENSP00000376896,ENSP00000401645,ENSP00000405963,ENSP00000418915,ENSP00000478570	CACNA1D,CACNA1H,CACNG4,CDKN2A,CEBPB,DKK1,FGF10,FGF5,FGFR3,FLT3,FOXA1,GZMB,IL36RN,LCN2,LGR5,MMP9,PDK4,PLAT,RASGRF1,RET,S100A8,S100A9,SERPINB2,VEGFA
GO:0002376	immune system process	14	2370	0.0484	ENSP00000216341,ENSP00000229239,ENSP00000241453,ENSP00000264664,ENSP00000305422,ENSP00000338157,ENSP00000347942,ENSP00000357722,ENSP00000357727,ENSP00000361405,ENSP00000362108,ENSP00000376896,ENSP00000430950,ENSP00000478570	CEBPB,FGF10,FLT3,GAPDH,GZMB,IDO1,IL36RN,LCN2,MMP9,RET,S100A8,S100A9,VEGFA,ZBTB16
GO:0042327	positive regulation of phosphorylation	8	984	0.0485	ENSP00000241453,ENSP00000264664,ENSP00000301149,ENSP00000339824,ENSP00000347942,ENSP00000361405,ENSP00000363081,ENSP00000478570	DKK1,FGF10,FGFR3,FLT3,GPD1,MMP9,RET,VEGFA
GO:0050708	regulation of protein secretion	5	422	0.0487	ENSP00000229239,ENSP00000288139,ENSP00000320209,ENSP00000376896,ENSP00000418081	CACNA1D,CACNA2D2,CIDEA,GAPDH,IL36RN
GO:0065007	biological regulation	44	11740	0.0487	ENSP00000005178,ENSP00000216341,ENSP00000220809,ENSP00000226021,ENSP00000226284,ENSP00000229239,ENSP00000241453,ENSP00000250448,ENSP00000256104,ENSP00000262138,ENSP00000264664,ENSP00000266674,ENSP00000288139,ENSP00000301149,ENSP00000305422,ENSP00000307508,ENSP00000310170,ENSP00000311697,ENSP00000319814,ENSP00000320209,ENSP00000334198,ENSP00000337733,ENSP00000338157,ENSP00000339824,ENSP00000340937…	CACNA1D,CACNA1H,CACNA2D2,CACNG1,CACNG4,CALB2,CDKN2A,CEBPB,CIDEA,CIDEC,COL17A1,DKK1,FABP4,FBP1,FBXL7,FGF10,FGF5,FGFR3,FLT3,FOSL1,FOXA1,GAPDH,GPD1,GZMB,IBSP,IDO1,IL36RN,KLK5,KLK7,LCN2,LGR5,MMP9,MRAP,PCK1,PDK4,PLAT,RASGRF1,RET,S100A8,S100A9,SERPINB2,SERPINB5,VEGFA,ZBTB16
GO:0006508	proteolysis	9	1203	0.0497	ENSP00000216341,ENSP00000220809,ENSP00000337733,ENSP00000347942,ENSP00000361405,ENSP00000375683,ENSP00000393154,ENSP00000393417,ENSP00000423630	CASP14,FBXL7,FBXO15,GZMB,KLK5,KLK7,MMP9,PLAT,RET
GO:0045859	regulation of protein kinase activity	7	788	0.0497	ENSP00000241453,ENSP00000256104,ENSP00000264664,ENSP00000347942,ENSP00000363081,ENSP00000418915,ENSP00000478570	CDKN2A,DKK1,FABP4,FGF10,FLT3,RET,VEGFA

## Sheet: CC
#term ID	term description	observed gene count	background gene count	false discovery rate	matching proteins in your network (IDs)	matching proteins in your network (labels)
GO:0005811	lipid droplet	6	74	2.89e-05	ENSP00000229239,ENSP00000244289,ENSP00000256104,ENSP00000300055,ENSP00000320209,ENSP00000373328	CIDEA,CIDEC,FABP4,GAPDH,LIPE,PLIN1
GO:0005891	voltage-gated calcium channel complex	5	39	2.89e-05	ENSP00000226021,ENSP00000262138,ENSP00000288139,ENSP00000334198,ENSP00000418081	CACNA1D,CACNA1H,CACNA2D2,CACNG1,CACNG4
GO:0044421	extracellular region part	17	1375	2.89e-05	ENSP00000220809,ENSP00000226284,ENSP00000264664,ENSP00000311697,ENSP00000337733,ENSP00000340937,ENSP00000357722,ENSP00000357727,ENSP00000361405,ENSP00000362108,ENSP00000363081,ENSP00000363840,ENSP00000372221,ENSP00000375683,ENSP00000376896,ENSP00000401645,ENSP00000478570	COL11A2,COL17A1,DKK1,FGF10,FGF5,IBSP,IL36RN,KLK5,KLK7,LCN2,MMP9,PLAT,S100A8,S100A9,SERPINB2,SERPINB5,VEGFA
GO:0005615	extracellular space	15	1134	4.56e-05	ENSP00000220809,ENSP00000226284,ENSP00000264664,ENSP00000311697,ENSP00000337733,ENSP00000357722,ENSP00000357727,ENSP00000361405,ENSP00000362108,ENSP00000363081,ENSP00000372221,ENSP00000375683,ENSP00000376896,ENSP00000401645,ENSP00000478570	DKK1,FGF10,FGF5,IBSP,IL36RN,KLK5,KLK7,LCN2,MMP9,PLAT,S100A8,S100A9,SERPINB2,SERPINB5,VEGFA
GO:0044444	cytoplasmic part	45	9377	0.00014	ENSP00000005178,ENSP00000209668,ENSP00000216341,ENSP00000220809,ENSP00000229239,ENSP00000241453,ENSP00000244289,ENSP00000256104,ENSP00000262138,ENSP00000266674,ENSP00000282903,ENSP00000288139,ENSP00000300055,ENSP00000301149,ENSP00000306606,ENSP00000307508,ENSP00000310170,ENSP00000319814,ENSP00000320209,ENSP00000337733,ENSP00000338157,ENSP00000339824,ENSP00000340937,ENSP00000341640,ENSP00000347942…	ADH1A,ADH1B,CACNA1D,CACNG4,CALB2,CASP14,CDKN2A,CIDEA,CIDEC,COL11A2,COL17A1,COL9A3,DKK1,FABP4,FBP1,FBXL16,FBXL7,FBXO15,FGFR3,FLT3,FOSL1,GAPDH,GPD1,GZMB,IDO1,KLK5,KLK7,LCN2,LDHB,LGR5,LIPE,MMP9,MRAP,PCK1,PDK4,PFKP,PLAT,PLIN1,PLOD2,RASGRF1,RET,S100A8,S100A9,VEGFA,ZBTB16
GO:0005737	cytoplasm	49	11238	0.00033	ENSP00000005178,ENSP00000209668,ENSP00000216341,ENSP00000220809,ENSP00000229239,ENSP00000241453,ENSP00000244289,ENSP00000256104,ENSP00000262138,ENSP00000266674,ENSP00000282903,ENSP00000288139,ENSP00000300055,ENSP00000301149,ENSP00000305422,ENSP00000306606,ENSP00000307508,ENSP00000310170,ENSP00000319814,ENSP00000320209,ENSP00000320295,ENSP00000337733,ENSP00000338157,ENSP00000339824,ENSP00000340937…	ADH1A,ADH1B,CACNA1D,CACNG4,CALB2,CASP14,CDKN2A,CEBPB,CIDEA,CIDEC,COL11A2,COL17A1,COL9A3,DKK1,ENSG00000258947,FABP4,FBP1,FBXL16,FBXL7,FBXO15,FGFR3,FLT3,FOSL1,GAPDH,GPD1,GZMB,IDO1,KLK5,KLK7,LCN2,LDHB,LGR5,LIPE,MMP9,MRAP,PCK1,PDK4,PFKP,PLAT,PLIN1,PLOD2,RASGRF1,RET,S100A8,S100A9,SERPINB2,SERPINB5,VEGFA,ZBTB16
GO:0005829	cytosol	29	4958	0.0014	ENSP00000209668,ENSP00000216341,ENSP00000229239,ENSP00000241453,ENSP00000244289,ENSP00000256104,ENSP00000300055,ENSP00000301149,ENSP00000306606,ENSP00000307508,ENSP00000310170,ENSP00000319814,ENSP00000320209,ENSP00000337733,ENSP00000338157,ENSP00000347942,ENSP00000357722,ENSP00000357727,ENSP00000370517,ENSP00000373328,ENSP00000379386,ENSP00000380746,ENSP00000393154,ENSP00000393417,ENSP00000405963…	ADH1A,ADH1B,CALB2,CASP14,CDKN2A,CIDEA,CIDEC,FABP4,FBP1,FBXL16,FBXL7,FBXO15,FLT3,FOSL1,GAPDH,GPD1,GZMB,IDO1,KLK5,LDHB,LIPE,PCK1,PFKP,PLIN1,RASGRF1,RET,S100A8,S100A9,ZBTB16
GO:0005576	extracellular region	19	2505	0.0018	ENSP00000220809,ENSP00000226284,ENSP00000264664,ENSP00000311697,ENSP00000337733,ENSP00000339824,ENSP00000340937,ENSP00000341640,ENSP00000357722,ENSP00000357727,ENSP00000361405,ENSP00000362108,ENSP00000363081,ENSP00000363840,ENSP00000372221,ENSP00000375683,ENSP00000376896,ENSP00000401645,ENSP00000478570	COL11A2,COL17A1,COL9A3,DKK1,FGF10,FGF5,FGFR3,IBSP,IL36RN,KLK5,KLK7,LCN2,MMP9,PLAT,S100A8,S100A9,SERPINB2,SERPINB5,VEGFA
GO:0097209	epidermal lamellar body	2	4	0.0028	ENSP00000337733,ENSP00000375683	KLK5,KLK7
GO:0030141	secretory granule	9	828	0.0135	ENSP00000216341,ENSP00000220809,ENSP00000337733,ENSP00000357722,ENSP00000357727,ENSP00000361405,ENSP00000362108,ENSP00000375683,ENSP00000478570	GZMB,KLK5,KLK7,LCN2,MMP9,PLAT,S100A8,S100A9,VEGFA
GO:0005622	intracellular	52	14286	0.0254	ENSP00000005178,ENSP00000209668,ENSP00000216341,ENSP00000220809,ENSP00000229239,ENSP00000241453,ENSP00000244289,ENSP00000250448,ENSP00000256104,ENSP00000262138,ENSP00000264664,ENSP00000266674,ENSP00000282903,ENSP00000288139,ENSP00000300055,ENSP00000301149,ENSP00000305422,ENSP00000306606,ENSP00000307508,ENSP00000310170,ENSP00000311697,ENSP00000319814,ENSP00000320209,ENSP00000320295,ENSP00000337733…	ADH1A,ADH1B,CACNA1D,CACNG4,CALB2,CASP14,CDKN2A,CEBPB,CIDEA,CIDEC,COL11A2,COL17A1,COL9A3,DKK1,ENSG00000258947,FABP4,FBP1,FBXL16,FBXL7,FBXO15,FGF10,FGF5,FGFR3,FLT3,FOSL1,FOXA1,GAPDH,GPD1,GZMB,IDO1,KLK5,KLK7,LCN2,LDHB,LGR5,LIPE,MMP9,MRAP,PCK1,PDK4,PFKP,PLAT,PLIN1,PLOD2,RASGRF1,RET,S100A8,S100A9,SERPINB2,SERPINB5,VEGFA,ZBTB16
GO:0031012	extracellular matrix	5	283	0.0254	ENSP00000226284,ENSP00000340937,ENSP00000361405,ENSP00000363840,ENSP00000478570	COL11A2,COL17A1,IBSP,MMP9,VEGFA
GO:0005581	collagen trimer	3	88	0.0276	ENSP00000340937,ENSP00000341640,ENSP00000363840	COL11A2,COL17A1,COL9A3
GO:0044424	intracellular part	51	13996	0.0276	ENSP00000005178,ENSP00000209668,ENSP00000216341,ENSP00000220809,ENSP00000229239,ENSP00000241453,ENSP00000244289,ENSP00000250448,ENSP00000256104,ENSP00000262138,ENSP00000264664,ENSP00000266674,ENSP00000282903,ENSP00000288139,ENSP00000300055,ENSP00000301149,ENSP00000305422,ENSP00000306606,ENSP00000307508,ENSP00000310170,ENSP00000319814,ENSP00000320209,ENSP00000320295,ENSP00000337733,ENSP00000338157…	ADH1A,ADH1B,CACNA1D,CACNG4,CALB2,CASP14,CDKN2A,CEBPB,CIDEA,CIDEC,COL11A2,COL17A1,COL9A3,DKK1,ENSG00000258947,FABP4,FBP1,FBXL16,FBXL7,FBXO15,FGF10,FGFR3,FLT3,FOSL1,FOXA1,GAPDH,GPD1,GZMB,IDO1,KLK5,KLK7,LCN2,LDHB,LGR5,LIPE,MMP9,MRAP,PCK1,PDK4,PFKP,PLAT,PLIN1,PLOD2,RASGRF1,RET,S100A8,S100A9,SERPINB2,SERPINB5,VEGFA,ZBTB16
GO:0098797	plasma membrane protein complex	6	502	0.0384	ENSP00000226021,ENSP00000262138,ENSP00000288139,ENSP00000334198,ENSP00000347942,ENSP00000418081	CACNA1D,CACNA1H,CACNA2D2,CACNG1,CACNG4,RET
GO:0012505	endomembrane system	22	4347	0.0482	ENSP00000216341,ENSP00000220809,ENSP00000229239,ENSP00000241453,ENSP00000266674,ENSP00000282903,ENSP00000300055,ENSP00000337733,ENSP00000339824,ENSP00000340937,ENSP00000341640,ENSP00000347942,ENSP00000357722,ENSP00000357727,ENSP00000361405,ENSP00000362108,ENSP00000363081,ENSP00000363840,ENSP00000373328,ENSP00000375683,ENSP00000382684,ENSP00000478570	CIDEC,COL11A2,COL17A1,COL9A3,DKK1,FGFR3,FLT3,GAPDH,GZMB,KLK5,KLK7,LCN2,LGR5,MMP9,MRAP,PLAT,PLIN1,PLOD2,RET,S100A8,S100A9,VEGFA

## Sheet: MF
#term ID	term description	observed gene count	background gene count	false discovery rate	matching proteins in your network (IDs)	matching proteins in your network (labels)
GO:0005245	voltage-gated calcium channel activity	5	40	6.65e-05	ENSP00000226021,ENSP00000262138,ENSP00000288139,ENSP00000334198,ENSP00000418081	CACNA1D,CACNA1H,CACNA2D2,CACNG1,CACNG4
GO:0036041	long-chain fatty acid binding	3	13	0.0021	ENSP00000256104,ENSP00000357722,ENSP00000357727	FABP4,S100A8,S100A9
GO:0005102	signaling receptor binding	15	1513	0.0028	ENSP00000220809,ENSP00000226284,ENSP00000241453,ENSP00000256104,ENSP00000262138,ENSP00000264664,ENSP00000305422,ENSP00000311697,ENSP00000357722,ENSP00000357727,ENSP00000363081,ENSP00000376896,ENSP00000382684,ENSP00000405963,ENSP00000478570	CACNG4,CEBPB,DKK1,FABP4,FGF10,FGF5,FLT3,IBSP,IL36RN,MRAP,PLAT,RASGRF1,S100A8,S100A9,VEGFA
GO:0017171	serine hydrolase activity	6	212	0.0028	ENSP00000216341,ENSP00000220809,ENSP00000244289,ENSP00000337733,ENSP00000361405,ENSP00000375683	GZMB,KLK5,KLK7,LIPE,MMP9,PLAT
GO:0140096	catalytic activity, acting on a protein	18	2176	0.0028	ENSP00000005178,ENSP00000216341,ENSP00000220809,ENSP00000229239,ENSP00000241453,ENSP00000264664,ENSP00000282903,ENSP00000311697,ENSP00000337733,ENSP00000339824,ENSP00000347942,ENSP00000361405,ENSP00000375683,ENSP00000380746,ENSP00000393154,ENSP00000393417,ENSP00000418915,ENSP00000423630	CASP14,CDKN2A,FBXL16,FBXL7,FBXO15,FGF10,FGF5,FGFR3,FLT3,GAPDH,GZMB,KLK5,KLK7,MMP9,PDK4,PLAT,PLOD2,RET
GO:0035662	Toll-like receptor 4 binding	2	3	0.003	ENSP00000357722,ENSP00000357727	S100A8,S100A9
GO:0050544	arachidonic acid binding	2	5	0.0051	ENSP00000357722,ENSP00000357727	S100A8,S100A9
GO:0004024	alcohol dehydrogenase activity, zinc-dependent	2	6	0.0057	ENSP00000209668,ENSP00000306606	ADH1A,ADH1B
GO:0004252	serine-type endopeptidase activity	5	180	0.0057	ENSP00000216341,ENSP00000220809,ENSP00000337733,ENSP00000361405,ENSP00000375683	GZMB,KLK5,KLK7,MMP9,PLAT
GO:0004713	protein tyrosine kinase activity	5	180	0.0057	ENSP00000241453,ENSP00000264664,ENSP00000311697,ENSP00000339824,ENSP00000347942	FGF10,FGF5,FGFR3,FLT3,RET
GO:0016303	1-phosphatidylinositol-3-kinase activity	3	44	0.0057	ENSP00000264664,ENSP00000311697,ENSP00000339824	FGF10,FGF5,FGFR3
GO:0030020	extracellular matrix structural constituent conferring tensile strength	2	6	0.0057	ENSP00000341640,ENSP00000363840	COL11A2,COL9A3
GO:0031406	carboxylic acid binding	5	187	0.0057	ENSP00000256104,ENSP00000282903,ENSP00000319814,ENSP00000357722,ENSP00000357727	FABP4,PCK1,PLOD2,S100A8,S100A9
GO:0016616	oxidoreductase activity, acting on the CH-OH group of donors, NAD or NADP as acceptor	4	118	0.0061	ENSP00000209668,ENSP00000301149,ENSP00000306606,ENSP00000379386	ADH1A,ADH1B,GPD1,LDHB
GO:0042802	identical protein binding	14	1754	0.0061	ENSP00000229239,ENSP00000241453,ENSP00000301149,ENSP00000305422,ENSP00000320209,ENSP00000338157,ENSP00000339824,ENSP00000357697,ENSP00000361405,ENSP00000370517,ENSP00000379386,ENSP00000382684,ENSP00000408025,ENSP00000478570	CEBPB,CIDEA,FBP1,FGFR3,FLT3,GAPDH,GPD1,LDHB,MMP9,MRAP,PFKP,S100A2,VEGFA,ZBTB16
GO:0005515	protein binding	32	6605	0.0071	ENSP00000220809,ENSP00000226284,ENSP00000229239,ENSP00000241453,ENSP00000244289,ENSP00000250448,ENSP00000256104,ENSP00000262138,ENSP00000264664,ENSP00000288139,ENSP00000301149,ENSP00000305422,ENSP00000311697,ENSP00000320209,ENSP00000334198,ENSP00000338157,ENSP00000339824,ENSP00000347942,ENSP00000357697,ENSP00000357722,ENSP00000357727,ENSP00000361405,ENSP00000363081,ENSP00000363840,ENSP00000370517…	CACNA1D,CACNA1H,CACNG4,CDKN2A,CEBPB,CIDEA,COL11A2,DKK1,FABP4,FBP1,FGF10,FGF5,FGFR3,FLT3,FOXA1,GAPDH,GPD1,IBSP,IL36RN,LDHB,LIPE,MMP9,MRAP,PFKP,PLAT,RASGRF1,RET,S100A2,S100A8,S100A9,VEGFA,ZBTB16
GO:0050786	RAGE receptor binding	2	11	0.0071	ENSP00000357722,ENSP00000357727	S100A8,S100A9
GO:0070851	growth factor receptor binding	4	131	0.0071	ENSP00000264664,ENSP00000311697,ENSP00000376896,ENSP00000478570	FGF10,FGF5,IL36RN,VEGFA
GO:0051287	NAD binding	3	57	0.0073	ENSP00000229239,ENSP00000301149,ENSP00000379386	GAPDH,GPD1,LDHB
GO:0005088	Ras guanyl-nucleotide exchange factor activity	5	243	0.0074	ENSP00000264664,ENSP00000311697,ENSP00000339824,ENSP00000347942,ENSP00000405963	FGF10,FGF5,FGFR3,RASGRF1,RET
GO:0004714	transmembrane receptor protein tyrosine kinase activity	3	61	0.0077	ENSP00000241453,ENSP00000339824,ENSP00000347942	FGFR3,FLT3,RET
GO:0035259	glucocorticoid receptor binding	2	13	0.0077	ENSP00000241453,ENSP00000305422	CEBPB,FLT3
GO:0048019	receptor antagonist activity	2	14	0.0083	ENSP00000363081,ENSP00000376896	DKK1,IL36RN
GO:0003824	catalytic activity	28	5592	0.0096	ENSP00000005178,ENSP00000209668,ENSP00000216341,ENSP00000220809,ENSP00000229239,ENSP00000241453,ENSP00000244289,ENSP00000264664,ENSP00000282903,ENSP00000301149,ENSP00000306606,ENSP00000311697,ENSP00000319814,ENSP00000320295,ENSP00000337733,ENSP00000339824,ENSP00000347942,ENSP00000361405,ENSP00000370517,ENSP00000375683,ENSP00000379386,ENSP00000380746,ENSP00000393154,ENSP00000393417,ENSP00000408025…	ADH1A,ADH1B,CASP14,CDKN2A,ENSG00000258947,FBP1,FBXL16,FBXL7,FBXO15,FGF10,FGF5,FGFR3,FLT3,GAPDH,GPD1,GZMB,IDO1,KLK5,KLK7,LDHB,LIPE,MMP9,PCK1,PDK4,PFKP,PLAT,PLOD2,RET
GO:0004175	endopeptidase activity	6	399	0.0096	ENSP00000216341,ENSP00000220809,ENSP00000337733,ENSP00000361405,ENSP00000375683,ENSP00000393417	CASP14,GZMB,KLK5,KLK7,MMP9,PLAT
GO:0046934	phosphatidylinositol-4,5-bisphosphate 3-kinase activity	3	68	0.0096	ENSP00000264664,ENSP00000311697,ENSP00000339824	FGF10,FGF5,FGFR3
GO:0008083	growth factor activity	4	160	0.0103	ENSP00000264664,ENSP00000311697,ENSP00000363081,ENSP00000478570	DKK1,FGF10,FGF5,VEGFA
GO:0036094	small molecule binding	16	2460	0.0123	ENSP00000005178,ENSP00000229239,ENSP00000241453,ENSP00000256104,ENSP00000282903,ENSP00000301149,ENSP00000319814,ENSP00000320295,ENSP00000339824,ENSP00000347942,ENSP00000357722,ENSP00000357727,ENSP00000362108,ENSP00000370517,ENSP00000379386,ENSP00000408025	ENSG00000258947,FABP4,FBP1,FGFR3,FLT3,GAPDH,GPD1,LCN2,LDHB,PCK1,PDK4,PFKP,PLOD2,RET,S100A8,S100A9
GO:0098772	molecular function regulator	13	1793	0.0131	ENSP00000229239,ENSP00000262138,ENSP00000264664,ENSP00000311697,ENSP00000339824,ENSP00000347942,ENSP00000363081,ENSP00000372221,ENSP00000376896,ENSP00000401645,ENSP00000405963,ENSP00000418915,ENSP00000478570	CACNG4,CDKN2A,DKK1,FGF10,FGF5,FGFR3,GAPDH,IL36RN,RASGRF1,RET,SERPINB2,SERPINB5,VEGFA
GO:0005104	fibroblast growth factor receptor binding	2	27	0.0193	ENSP00000264664,ENSP00000311697	FGF10,FGF5
GO:0046914	transition metal ion binding	9	1051	0.0212	ENSP00000209668,ENSP00000282903,ENSP00000306606,ENSP00000319814,ENSP00000357697,ENSP00000357722,ENSP00000357727,ENSP00000361405,ENSP00000362108	ADH1A,ADH1B,LCN2,MMP9,PCK1,PLOD2,S100A2,S100A8,S100A9
GO:0042056	chemoattractant activity	2	33	0.027	ENSP00000264664,ENSP00000478570	FGF10,VEGFA
GO:0097718	disordered domain specific binding	2	33	0.027	ENSP00000229239,ENSP00000418915	CDKN2A,GAPDH
GO:0016491	oxidoreductase activity	7	716	0.0286	ENSP00000209668,ENSP00000229239,ENSP00000282903,ENSP00000301149,ENSP00000306606,ENSP00000379386,ENSP00000430950	ADH1A,ADH1B,GAPDH,GPD1,IDO1,LDHB,PLOD2
GO:0016773	phosphotransferase activity, alcohol group as acceptor	7	767	0.0404	ENSP00000005178,ENSP00000241453,ENSP00000264664,ENSP00000311697,ENSP00000339824,ENSP00000347942,ENSP00000370517	FGF10,FGF5,FGFR3,FLT3,PDK4,PFKP,RET
GO:0035254	glutamate receptor binding	2	43	0.0411	ENSP00000262138,ENSP00000405963	CACNG4,RASGRF1
GO:0050662	coenzyme binding	4	274	0.0459	ENSP00000229239,ENSP00000282903,ENSP00000301149,ENSP00000379386	GAPDH,GPD1,LDHB,PLOD2
