# Supplementary material for: Hypoxia-Associated Prognostic Markers and Competing Endogenous RNA Co-Expression Networks in Breast Cancer
Source: Front Oncol. 2020 Dec 2;10:579868. doi: 10.3389/fonc.2020.579868 (PMC7738636; doi:10.3389/fonc.2020.579868)
Supplement: Supplementary Table 3 — Cellular pathways of 12 genes of risk signature. [file Table_3.xls]

	Cellular pathways of 12 genes of risk signature	
Gene symbol	Names	Pathway (source)
TPRXL	Tetrapeptide Repeat Homeobox Like	"DNA-binding transcription factor activity, RNA polymerase II-specific (GO:0000981)"
L1CAM	L1 Cell Adhesion Molecule	Cell adhesion molecules (CAMs) (hsa04514)
CWH43	"	Cell Wall Biogenesis 43 C-Terminal Homolog"	lipoprotein metabolic process (GO:0042157)
COL17A1	Collagen Type XVII Alpha 1 Chain	cell-matrix adhesion (GO:0007160)
C1orf226	Chromosome 1 Open Reading Frame 226	NA
FREM1	FRAS1 Related Extracellular Matrix 1	craniofacial suture morphogenesis (GO:0097094)
EGOT	Eosinophil Granule Ontogeny Transcript	NA
MEOX1	"	Mesenchyme Homeobox 1"	"DNA-binding transcription factor activity, RNA polymerase II-specific (GO:0000981)"
RGL3	Ral Guanine Nucleotide Dissociation Stimulator Like 3	"small GTPase mediated signal transduction (GO:0007264	)"
CCL19	"	C-C Motif Chemokine Ligand 19"	NF-kappa B signaling pathway (hsa04064)
CLIC6	"	Chloride Intracellular Channel 6"	chloride channel activity (GO:0005254)
LAMA3	Laminin Subunit Alpha 3	ECM-receptor interaction (hsa04512)
