# Supplementary material for: Hypoxia-Associated Prognostic Markers and Competing Endogenous RNA Co-Expression Networks in Breast Cancer
Source: Front Oncol. 2020 Dec 2;10:579868. doi: 10.3389/fonc.2020.579868 (PMC7738636; doi:10.3389/fonc.2020.579868)
Supplement: Supplementary Table 5 — Pathway and GO enrichment results of target mRNAs of hsa-miR-210-3p and hsa-miR-190b. [file Table_5.xlsx]

## Sheet: pathway
GOID	GOTerm	Ontology Source	Term PValue	Term PValue Corrected with Bonferroni step down	Group PValue	Group PValue Corrected with Bonferroni step down	GOLevels	GOGroups	% Associated Genes	Nr. Genes	Associated Genes Found
KEGG:05206	MicroRNAs in cancer	KEGG_17.02.2020	0.0309264	0.123706	0.0309264	0.123706	[-1]	Group0	2.25806	7	[CDKN1B, DICER1, E2F3, EFNA3, HDAC4, KRAS, ROCK1]
KEGG:04144	Endocytosis	KEGG_17.02.2020	0.095152	0.190304	0.095152	0.095152	[-1]	Group1	2.00803	5	[ARPC5, ASAP1, GIT2, RAB8A, SMAD2]
KEGG:04371	Apelin signaling pathway	KEGG_17.02.2020	0.0106383	0.117022	0.0106383	0.06383	[-1]	Group2	3.64964	5	[HDAC4, KRAS, MEF2A, MEF2C, SMAD2]
KEGG:04550	Signaling pathways regulating pluripotency of stem cells	KEGG_17.02.2020	6.00898e-05	0.000841257	6.00898e-05	0.000480718	[-1]	Group3	5.71429	8	[ACVR1B, INHBB, KAT6A, KRAS, PAX6, SMAD2, TCF3, ZIC3]
KEGG:05034	Alcoholism	KEGG_17.02.2020	0.0333692	0.100108	0.0333692	0.100108	[-1]	Group4	2.71739	5	[BDNF, HDAC4, KRAS, MACROH2A1, PPP1CB]
KEGG:05202	Transcriptional misregulation in cancer	KEGG_17.02.2020	0.00215277	0.0279861	0.00215277	0.0150694	[-1]	Group5	3.76344	7	[CDKN1B, ERG, MEF2C, PAX3, RUNX1T1, SIN3A, TCF3]
KEGG:04010	MAPK signaling pathway	KEGG_17.02.2020	0.00775868	0.0931041	0.0154488	0.077244	[-1]	Group6	2.71186	8	[BDNF, EFNA3, HGF, IGF2, KRAS, MEF2C, RPS6KA3, TAOK3]
KEGG:04014	Ras signaling pathway	KEGG_17.02.2020	0.0252576	0.126288	0.0154488	0.077244	[-1]	Group6	2.58621	6	[BDNF, EFNA3, HGF, IGF2, KRAS, SYNGAP1]
KEGG:04151	PI3K-Akt signaling pathway	KEGG_17.02.2020	0.0214308	0.150016	0.0154488	0.077244	[-1]	Group6	2.25989	8	[BDNF, CDKN1B, EFNA3, HGF, IGF2, KRAS, PHLPP1, RBL2]
KEGG:05225	Hepatocellular carcinoma	KEGG_17.02.2020	0.0237244	0.142346	0.0154488	0.077244	[-1]	Group6	2.97619	5	[E2F3, HGF, IGF2, KRAS, SMAD2]
KEGG:04014	Ras signaling pathway	KEGG_17.02.2020	0.0252576	0.126288	0.0373096	0.0746192	[-1]	Group7	2.58621	6	[BDNF, EFNA3, HGF, IGF2, KRAS, SYNGAP1]
KEGG:04218	Cellular senescence	KEGG_17.02.2020	0.0196713	0.157371	0.0373096	0.0746192	[-1]	Group7	3.125	5	[E2F3, KRAS, PPP1CB, RBL2, SMAD2]
KEGG:05200	Pathways in cancer	KEGG_17.02.2020	0.102581	0.102581	0.0373096	0.0746192	[-1]	Group7	1.69492	9	[CDKN1B, E2F3, HGF, IGF2, KRAS, ROCK1, RUNX1T1, SMAD2, STAT6]
KEGG:05205	Proteoglycans in cancer	KEGG_17.02.2020	0.0143141	0.143141	0.0373096	0.0746192	[-1]	Group7	2.94118	6	[HGF, IGF2, KRAS, PPP1CB, ROCK1, SMAD2]
KEGG:05225	Hepatocellular carcinoma	KEGG_17.02.2020	0.0237244	0.142346	0.0373096	0.0746192	[-1]	Group7	2.97619	5	[E2F3, HGF, IGF2, KRAS, SMAD2]
KEGG:05226	Gastric cancer	KEGG_17.02.2020	0.0148868	0.133981	0.0373096	0.0746192	[-1]	Group7	3.3557	5	[CDKN1B, E2F3, HGF, KRAS, SMAD2]

## Sheet: BP
#term ID	term description	observed gene count	background gene count	false discovery rate	matching proteins in your network (IDs)	matching proteins in your network (labels)
GO:0045595	regulation of cell differentiation	54	1695	1.04e-10	ENSP00000222390,ENSP00000228872,ENSP00000256078,ENSP00000257600,ENSP00000262160,ENSP00000262640,ENSP00000262965,ENSP00000264606,ENSP00000295108,ENSP00000296755,ENSP00000301067,ENSP00000306754,ENSP00000306991,ENSP00000308741,ENSP00000310006,ENSP00000316578,ENSP00000329170,ENSP00000338774,ENSP00000340874,ENSP00000344215,ENSP00000344741,ENSP00000346389,ENSP00000349932,ENSP00000350364,ENSP00000352420…	ACVR1B,ASAP1,BAI3,BCL11A,BDNF,CDKN1B,CHD7,CHN1,CLOCK,DAG1,DICER1,DLX1,DMD,DTX1,EFNA3,H2AFY,HAS2,HDAC4,HGF,IGF2,INSIG1,KMT2D,KRAS,LDLRAD4,MAP1B,MEF2A,MEF2C,MYCBP2,NEGR1,NEUROD1,NEUROD2,NLGN1,NR1D2,PAX6,POU3F2,PTHLH,PTPRS,ROCK1,RPS6KA3,RUNX1T1,RUNX3,SIN3A,SLITRK1,SMAD2,STK24,SUZ12,SYNGAP1,TCF3,TCF4,TNRC6A,TNRC6B,TP53INP1,TRPS1,VAMP7
GO:0048522	positive regulation of cellular process	99	4898	1.04e-10	ENSP00000174618,ENSP00000199320,ENSP00000222390,ENSP00000228872,ENSP00000241052,ENSP00000256078,ENSP00000257600,ENSP00000258648,ENSP00000262094,ENSP00000262133,ENSP00000262160,ENSP00000262640,ENSP00000262904,ENSP00000262965,ENSP00000263238,ENSP00000264606,ENSP00000265070,ENSP00000277225,ENSP00000287538,ENSP00000294742,ENSP00000295108,ENSP00000295228,ENSP00000296233,ENSP00000296755,ENSP00000300134…	ACTR3,ACVR1B,ARF4,ARPC5,ASAP1,ATG7,BAI3,BCL11A,BDNF,BNIP3L,CAMTA1,CAND1,CAT,CCNL2,CDKN1B,CELF4,CHD7,CHN1,CLOCK,DAG1,DICER1,DIMT1,DLX1,DMD,DTX1,E2F3,EBF3,EFNA3,ERG,FAM89B,FOXP2,GOLPH3,H2AFY,HAS2,HDAC4,HGF,HIF3A,IGF2,INHBB,INSIG1,KAT6A,KLF15,KLF7,KMT2D,KRAS,LPGAT1,MAP1B,MED4,MEF2A,MEF2C,MID1IP1,MNT,NAV3,NEGR1,NEUROD1,NEUROD2,NFIX,NLGN1,NR1D2,ONECUT2,OTUD4,PAX3,PAX6,POU3F2,PSAP,PTHLH,RAB27B,RAP2B,RB…
GO:0048519	negative regulation of biological process	99	4953	1.07e-10	ENSP00000174618,ENSP00000222390,ENSP00000228872,ENSP00000241052,ENSP00000256078,ENSP00000257600,ENSP00000257749,ENSP00000261574,ENSP00000262133,ENSP00000262160,ENSP00000262241,ENSP00000262719,ENSP00000262904,ENSP00000262965,ENSP00000263655,ENSP00000264606,ENSP00000265070,ENSP00000282541,ENSP00000290271,ENSP00000293230,ENSP00000295108,ENSP00000295228,ENSP00000296233,ENSP00000296755,ENSP00000300134…	ACVR1B,ARF4,ASAP1,ATG7,BACH2,BAI3,BCL11A,BDNF,BNIP3L,CAT,CDKN1B,CELF1,CELF4,CLOCK,CNRIP1,CPEB2,CYGB,DAG1,DICER1,DLX1,DMD,DTX1,E2F3,EFNA3,ELFN2,FAM89B,FGFRL1,FOXP2,GGNBP2,GOLPH3,GPD1L,H2AFY,HDAC4,HECA,HGF,HIF3A,IGF2,INHBB,INSIG1,IPO5,KAT6A,KLF12,KLF15,KMT2D,KRAS,LDLRAD4,LEPROTL1,MAP1B,MEF2A,MEF2C,MID1IP1,MNT,MYT1L,NAV3,NEUROD1,NEUROD2,NFIX,NLGN1,NR1D2,ONECUT2,OTUD4,PAX6,PCDH17,PHLPP1,POU3F2,PSAP,P…
GO:0048523	negative regulation of cellular process	93	4454	1.07e-10	ENSP00000174618,ENSP00000222390,ENSP00000228872,ENSP00000241052,ENSP00000256078,ENSP00000257600,ENSP00000257749,ENSP00000261574,ENSP00000262133,ENSP00000262160,ENSP00000262241,ENSP00000262719,ENSP00000262904,ENSP00000262965,ENSP00000263655,ENSP00000264606,ENSP00000265070,ENSP00000282541,ENSP00000290271,ENSP00000293230,ENSP00000295108,ENSP00000295228,ENSP00000296233,ENSP00000300134,ENSP00000301067…	ACVR1B,ARF4,ASAP1,ATG7,BACH2,BCL11A,BDNF,BNIP3L,CAT,CDKN1B,CELF1,CELF4,CLOCK,CNRIP1,CPEB2,CYGB,DAG1,DICER1,DLX1,DMD,DTX1,E2F3,ELFN2,FAM89B,FGFRL1,FOXP2,GGNBP2,GOLPH3,GPD1L,H2AFY,HDAC4,HECA,HGF,HIF3A,IGF2,INHBB,INSIG1,IPO5,KAT6A,KLF12,KLF15,KMT2D,KRAS,LDLRAD4,MEF2A,MEF2C,MID1IP1,MNT,MYT1L,NAV3,NEUROD1,NEUROD2,NFIX,NLGN1,NR1D2,ONECUT2,OTUD4,PAX6,PCDH17,PHLPP1,PSAP,PTHLH,PTPRS,RAP2B,RBAK,RBL2,RCOR1,…
GO:0051254	positive regulation of RNA metabolic process	51	1596	1.19e-10	ENSP00000174618,ENSP00000199320,ENSP00000222390,ENSP00000257600,ENSP00000258648,ENSP00000262160,ENSP00000262904,ENSP00000262965,ENSP00000264606,ENSP00000277225,ENSP00000287538,ENSP00000295108,ENSP00000296233,ENSP00000300134,ENSP00000301067,ENSP00000306010,ENSP00000306522,ENSP00000306754,ENSP00000308741,ENSP00000309570,ENSP00000310006,ENSP00000329170,ENSP00000338774,ENSP00000340874,ENSP00000344215…	ACVR1B,ARF4,BCL11A,CAMTA1,CAND1,CCNL2,CELF4,CHD7,CLOCK,DIMT1,DLX1,DTX1,E2F3,EBF3,ERG,HDAC4,HGF,HIF3A,IGF2,INSIG1,KAT6A,KLF15,KLF7,KMT2D,MED4,MEF2A,MEF2C,MNT,NEUROD1,NEUROD2,NFIX,NR1D2,ONECUT2,PAX3,PAX6,POU3F2,RPS6KA3,RUNX3,SIN3A,SMAD2,STAT6,TCF3,TCF4,TET2,TNRC6B,TP53INP1,TRPS1,YES1,YTHDF3,ZIC3,ZNF462
GO:0048518	positive regulation of biological process	103	5459	5.87e-10	ENSP00000174618,ENSP00000199320,ENSP00000222390,ENSP00000228872,ENSP00000241052,ENSP00000256078,ENSP00000257600,ENSP00000258648,ENSP00000261574,ENSP00000262094,ENSP00000262133,ENSP00000262160,ENSP00000262640,ENSP00000262904,ENSP00000262965,ENSP00000263238,ENSP00000264606,ENSP00000265070,ENSP00000277225,ENSP00000282541,ENSP00000287538,ENSP00000290271,ENSP00000294742,ENSP00000295108,ENSP00000295228…	ACTR3,ACVR1B,ARF4,ARPC5,ASAP1,ATG7,BAI3,BCL11A,BDNF,BNIP3L,CAMTA1,CAND1,CAT,CCNL2,CDKN1B,CELF4,CHD7,CHN1,CLOCK,DAG1,DENND6A,DICER1,DIMT1,DLX1,DMD,DTX1,E2F3,EBF3,EFNA3,ERG,FAM89B,FOXP2,GOLPH3,GPD1L,H2AFY,HAS2,HDAC4,HGF,HIF3A,IGF2,INHBB,INSIG1,IPO5,KAT6A,KLF15,KLF7,KMT2D,KRAS,LPGAT1,MAP1B,MED4,MEF2A,MEF2C,MID1IP1,MNT,NAV3,NEGR1,NEUROD1,NEUROD2,NFIX,NLGN1,NR1D2,ONECUT2,OTUD4,PAX3,PAX6,POU3F2,PSAP,PT…
GO:0045935	positive regulation of nucleobase-containing compound metabolic process	52	1770	1.1e-09	ENSP00000174618,ENSP00000199320,ENSP00000222390,ENSP00000257600,ENSP00000258648,ENSP00000262160,ENSP00000262904,ENSP00000262965,ENSP00000264606,ENSP00000277225,ENSP00000287538,ENSP00000295108,ENSP00000296233,ENSP00000300134,ENSP00000301067,ENSP00000306010,ENSP00000306522,ENSP00000306754,ENSP00000308741,ENSP00000309570,ENSP00000310006,ENSP00000329170,ENSP00000338774,ENSP00000340874,ENSP00000344215…	ACVR1B,ARF4,BCL11A,CAMTA1,CAND1,CCNL2,CELF4,CHD7,CLOCK,DIMT1,DLX1,DTX1,E2F3,EBF3,ERG,HDAC4,HGF,HIF3A,IGF2,INSIG1,KAT6A,KLF15,KLF7,KMT2D,MED4,MEF2A,MEF2C,MNT,NEUROD1,NEUROD2,NFIX,NR1D2,ONECUT2,OTUD4,PAX3,PAX6,POU3F2,RPS6KA3,RUNX3,SIN3A,SMAD2,STAT6,TCF3,TCF4,TET2,TNRC6B,TP53INP1,TRPS1,YES1,YTHDF3,ZIC3,ZNF462
GO:0045944	positive regulation of transcription by RNA polymerase II	40	1104	1.32e-09	ENSP00000222390,ENSP00000262160,ENSP00000262904,ENSP00000262965,ENSP00000264606,ENSP00000277225,ENSP00000287538,ENSP00000295108,ENSP00000296233,ENSP00000300134,ENSP00000301067,ENSP00000306010,ENSP00000306522,ENSP00000306754,ENSP00000308741,ENSP00000309570,ENSP00000329170,ENSP00000338774,ENSP00000340874,ENSP00000344741,ENSP00000346389,ENSP00000354478,ENSP00000357637,ENSP00000366898,ENSP00000368884…	ACVR1B,ARF4,BCL11A,CAMTA1,CAND1,CCNL2,CHD7,CLOCK,DLX1,E2F3,EBF3,ERG,HDAC4,HGF,HIF3A,IGF2,INSIG1,KLF15,KLF7,KMT2D,MEF2A,MEF2C,NEUROD1,NEUROD2,NFIX,ONECUT2,PAX3,PAX6,POU3F2,RPS6KA3,SIN3A,SMAD2,STAT6,TCF3,TCF4,TET2,TRPS1,YES1,ZIC3,ZNF462
GO:0031325	positive regulation of cellular metabolic process	71	3060	1.56e-09	ENSP00000174618,ENSP00000199320,ENSP00000222390,ENSP00000228872,ENSP00000256078,ENSP00000257600,ENSP00000258648,ENSP00000262160,ENSP00000262904,ENSP00000262965,ENSP00000264606,ENSP00000277225,ENSP00000287538,ENSP00000295108,ENSP00000295228,ENSP00000296233,ENSP00000300134,ENSP00000301067,ENSP00000306010,ENSP00000306522,ENSP00000306754,ENSP00000306991,ENSP00000308741,ENSP00000309570,ENSP00000310006…	ACVR1B,ARF4,ATG7,BCL11A,BDNF,BNIP3L,CAMTA1,CAND1,CCNL2,CDKN1B,CELF4,CHD7,CLOCK,DAG1,DIMT1,DLX1,DTX1,E2F3,EBF3,EFNA3,ERG,HAS2,HDAC4,HGF,HIF3A,IGF2,INHBB,INSIG1,KAT6A,KLF15,KLF7,KMT2D,KRAS,LPGAT1,MED4,MEF2A,MEF2C,MID1IP1,MNT,NEUROD1,NEUROD2,NFIX,NR1D2,ONECUT2,OTUD4,PAX3,PAX6,POU3F2,PSAP,RAP2B,ROCK1,RPS6KA3,RUNX3,SAMD4A,SIN3A,SMAD2,STAT6,STK24,TANK,TAOK3,TCF3,TCF4,TENM1,TET2,TNRC6B,TP53INP1,TRPS1,YE…
GO:0010628	positive regulation of gene expression	52	1826	2.11e-09	ENSP00000199320,ENSP00000222390,ENSP00000256078,ENSP00000258648,ENSP00000262160,ENSP00000262904,ENSP00000262965,ENSP00000264606,ENSP00000277225,ENSP00000287538,ENSP00000295108,ENSP00000296233,ENSP00000300134,ENSP00000301067,ENSP00000306010,ENSP00000306522,ENSP00000306754,ENSP00000308741,ENSP00000309570,ENSP00000310006,ENSP00000329170,ENSP00000338774,ENSP00000340874,ENSP00000344215,ENSP00000344741…	ACVR1B,ARF4,BCL11A,CAMTA1,CAND1,CCNL2,CELF4,CHD7,CLOCK,DIMT1,DLX1,E2F3,EBF3,ERG,H2AFY,HDAC4,HGF,HIF3A,IGF2,INSIG1,KAT6A,KLF15,KLF7,KMT2D,KRAS,MED4,MEF2A,MEF2C,NEUROD1,NEUROD2,NFIX,NR1D2,ONECUT2,PAX3,PAX6,POU3F2,ROCK1,RPS6KA3,RUNX3,SAMD4A,SIN3A,SMAD2,STAT6,TCF3,TCF4,TET2,TP53INP1,TRPS1,YES1,YTHDF3,ZIC3,ZNF462
GO:1903508	positive regulation of nucleic acid-templated transcription	47	1520	2.11e-09	ENSP00000174618,ENSP00000222390,ENSP00000257600,ENSP00000258648,ENSP00000262160,ENSP00000262904,ENSP00000262965,ENSP00000264606,ENSP00000277225,ENSP00000287538,ENSP00000295108,ENSP00000296233,ENSP00000300134,ENSP00000301067,ENSP00000306010,ENSP00000306522,ENSP00000306754,ENSP00000308741,ENSP00000309570,ENSP00000310006,ENSP00000329170,ENSP00000338774,ENSP00000340874,ENSP00000344215,ENSP00000344741…	ACVR1B,ARF4,BCL11A,CAMTA1,CAND1,CCNL2,CHD7,CLOCK,DLX1,DTX1,E2F3,EBF3,ERG,HDAC4,HGF,HIF3A,IGF2,INSIG1,KAT6A,KLF15,KLF7,KMT2D,MED4,MEF2A,MEF2C,MNT,NEUROD1,NEUROD2,NFIX,NR1D2,ONECUT2,PAX3,PAX6,POU3F2,RPS6KA3,RUNX3,SIN3A,SMAD2,STAT6,TCF3,TCF4,TET2,TP53INP1,TRPS1,YES1,ZIC3,ZNF462
GO:0009889	regulation of biosynthetic process	87	4337	2.78e-09	ENSP00000174618,ENSP00000222390,ENSP00000228872,ENSP00000241052,ENSP00000256078,ENSP00000257600,ENSP00000257749,ENSP00000258648,ENSP00000262133,ENSP00000262160,ENSP00000262241,ENSP00000262904,ENSP00000262965,ENSP00000264606,ENSP00000277225,ENSP00000287538,ENSP00000293230,ENSP00000295108,ENSP00000295228,ENSP00000296233,ENSP00000299687,ENSP00000300134,ENSP00000301067,ENSP00000306010,ENSP00000306522…	ACVR1B,ARF4,ATG7,BACH2,BAZ2B,BCL11A,CAMTA1,CAND1,CAT,CCNL2,CDKN1B,CELF1,CELF4,CHD7,CLOCK,CPEB2,CYGB,DICER1,DLX1,DTX1,E2F3,EBF3,ELOVL6,ERG,FOXP2,H2AFY,HAS2,HDAC4,HGF,HIF3A,HIVEP2,HMGCS1,IGF2,INHBB,INSIG1,KAT6A,KLF12,KLF15,KLF7,KMT2D,KRAS,LPGAT1,MBTD1,MED4,MEF2A,MEF2C,MID1IP1,MNT,MYT1L,NEUROD1,NEUROD2,NFIX,NR1D2,ONECUT2,PAX3,PAX6,PHF20L1,POU3F2,RBAK,RBL2,RCOR1,RPS6KA3,RUNX1T1,RUNX3,SAMD4A,SIN3A,SMA…
GO:0031328	positive regulation of cellular biosynthetic process	52	1846	2.78e-09	ENSP00000174618,ENSP00000222390,ENSP00000257600,ENSP00000258648,ENSP00000262160,ENSP00000262904,ENSP00000262965,ENSP00000264606,ENSP00000277225,ENSP00000287538,ENSP00000295108,ENSP00000296233,ENSP00000300134,ENSP00000301067,ENSP00000306010,ENSP00000306522,ENSP00000306754,ENSP00000306991,ENSP00000308741,ENSP00000309570,ENSP00000310006,ENSP00000329170,ENSP00000338774,ENSP00000340874,ENSP00000344215…	ACVR1B,ARF4,BCL11A,CAMTA1,CAND1,CCNL2,CHD7,CLOCK,DLX1,DTX1,E2F3,EBF3,ERG,HAS2,HDAC4,HGF,HIF3A,IGF2,INSIG1,KAT6A,KLF15,KLF7,KMT2D,LPGAT1,MED4,MEF2A,MEF2C,MID1IP1,MNT,NEUROD1,NEUROD2,NFIX,NR1D2,ONECUT2,PAX3,PAX6,POU3F2,RPS6KA3,RUNX3,SAMD4A,SIN3A,SMAD2,STAT6,TCF3,TCF4,TET2,TP53INP1,TRPS1,YES1,YTHDF3,ZIC3,ZNF462
GO:0045893	positive regulation of transcription, DNA-templated	45	1435	2.82e-09	ENSP00000222390,ENSP00000258648,ENSP00000262160,ENSP00000262904,ENSP00000262965,ENSP00000264606,ENSP00000277225,ENSP00000287538,ENSP00000295108,ENSP00000296233,ENSP00000300134,ENSP00000301067,ENSP00000306010,ENSP00000306522,ENSP00000306754,ENSP00000308741,ENSP00000309570,ENSP00000310006,ENSP00000329170,ENSP00000338774,ENSP00000340874,ENSP00000344215,ENSP00000344741,ENSP00000346389,ENSP00000354478…	ACVR1B,ARF4,BCL11A,CAMTA1,CAND1,CCNL2,CHD7,CLOCK,DLX1,E2F3,EBF3,ERG,HDAC4,HGF,HIF3A,IGF2,INSIG1,KAT6A,KLF15,KLF7,KMT2D,MED4,MEF2A,MEF2C,NEUROD1,NEUROD2,NFIX,NR1D2,ONECUT2,PAX3,PAX6,POU3F2,RPS6KA3,RUNX3,SIN3A,SMAD2,STAT6,TCF3,TCF4,TET2,TP53INP1,TRPS1,YES1,ZIC3,ZNF462
GO:0051173	positive regulation of nitrogen compound metabolic process	68	2946	4.04e-09	ENSP00000174618,ENSP00000199320,ENSP00000222390,ENSP00000228872,ENSP00000256078,ENSP00000257600,ENSP00000258648,ENSP00000262160,ENSP00000262904,ENSP00000262965,ENSP00000264606,ENSP00000277225,ENSP00000287538,ENSP00000295108,ENSP00000295228,ENSP00000296233,ENSP00000300134,ENSP00000301067,ENSP00000306010,ENSP00000306522,ENSP00000306754,ENSP00000306991,ENSP00000308741,ENSP00000309570,ENSP00000310006…	ACVR1B,ARF4,ATG7,BCL11A,BDNF,CAMTA1,CAND1,CCNL2,CDKN1B,CELF4,CHD7,CLOCK,DAG1,DIMT1,DLX1,DTX1,E2F3,EBF3,EFNA3,ERG,HAS2,HDAC4,HGF,HIF3A,IGF2,INHBB,INSIG1,KAT6A,KLF15,KLF7,KMT2D,KRAS,MED4,MEF2A,MEF2C,MNT,NEUROD1,NEUROD2,NFIX,NR1D2,ONECUT2,OTUD4,PAX3,PAX6,POU3F2,PSAP,RAP2B,ROCK1,RPS6KA3,RUNX3,SAMD4A,SIN3A,SMAD2,STAT6,STK24,TANK,TAOK3,TCF3,TCF4,TENM1,TET2,TNRC6B,TP53INP1,TRPS1,YES1,YTHDF3,ZIC3,ZNF462
GO:0007399	nervous system development	57	2206	4.05e-09	ENSP00000221166,ENSP00000222390,ENSP00000256078,ENSP00000257600,ENSP00000262640,ENSP00000262965,ENSP00000264606,ENSP00000287538,ENSP00000294742,ENSP00000295108,ENSP00000296233,ENSP00000296755,ENSP00000300935,ENSP00000306010,ENSP00000306754,ENSP00000307342,ENSP00000307549,ENSP00000309570,ENSP00000322706,ENSP00000329170,ENSP00000338774,ENSP00000340874,ENSP00000346389,ENSP00000346829,ENSP00000349932…	ACVR1B,ARF4,ARPC5,ASAP1,BAI3,BCL11A,BDNF,CHD7,CHN1,DAG1,DICER1,DLX1,DMD,DTX1,EFNA3,FOXP2,HCN1,HDAC4,HGF,HMGCS1,KLF15,KLF7,KRAS,MAP1B,MEF2A,MEF2C,MYCBP2,MYO5A,MYT1L,NEFM,NEGR1,NEUROD1,NEUROD2,NLGN1,NPTX1,NRXN3,ONECUT2,PAX3,PAX6,PCDH17,POU3F2,PTPRS,RAB8A,ROCK1,RPS6KA3,RUNX3,SHANK2,SLITRK1,STK24,SYNGAP1,TAOK3,TCF3,TCF4,TENM1,VAMP7,WLS,ZIC3
GO:0010557	positive regulation of macromolecule biosynthetic process	50	1758	4.05e-09	ENSP00000174618,ENSP00000222390,ENSP00000257600,ENSP00000258648,ENSP00000262160,ENSP00000262904,ENSP00000262965,ENSP00000264606,ENSP00000277225,ENSP00000287538,ENSP00000295108,ENSP00000296233,ENSP00000300134,ENSP00000301067,ENSP00000306010,ENSP00000306522,ENSP00000306754,ENSP00000306991,ENSP00000308741,ENSP00000309570,ENSP00000310006,ENSP00000329170,ENSP00000338774,ENSP00000340874,ENSP00000344215…	ACVR1B,ARF4,BCL11A,CAMTA1,CAND1,CCNL2,CHD7,CLOCK,DLX1,DTX1,E2F3,EBF3,ERG,HAS2,HDAC4,HGF,HIF3A,IGF2,INSIG1,KAT6A,KLF15,KLF7,KMT2D,MED4,MEF2A,MEF2C,MNT,NEUROD1,NEUROD2,NFIX,NR1D2,ONECUT2,PAX3,PAX6,POU3F2,RPS6KA3,RUNX3,SAMD4A,SIN3A,SMAD2,STAT6,TCF3,TCF4,TET2,TP53INP1,TRPS1,YES1,YTHDF3,ZIC3,ZNF462
GO:0019222	regulation of metabolic process	112	6516	4.05e-09	ENSP00000174618,ENSP00000199320,ENSP00000222390,ENSP00000228872,ENSP00000241052,ENSP00000256078,ENSP00000257600,ENSP00000257749,ENSP00000258648,ENSP00000261574,ENSP00000262133,ENSP00000262160,ENSP00000262241,ENSP00000262719,ENSP00000262904,ENSP00000262965,ENSP00000264606,ENSP00000277225,ENSP00000282541,ENSP00000287538,ENSP00000293230,ENSP00000295108,ENSP00000295228,ENSP00000296233,ENSP00000299687…	ACVR1B,ARF4,ATG7,BACH2,BAZ2B,BCL11A,BDNF,BNIP3L,CAMTA1,CAND1,CAT,CCNL2,CDKN1B,CELF1,CELF4,CHD7,CLOCK,CPEB2,CYGB,DAG1,DICER1,DIMT1,DLX1,DMD,DTX1,E2F3,EBF3,EFNA3,ELFN2,ELOVL6,ERG,FOXP2,GGNBP2,GPD1L,H2AFY,HAS2,HDAC4,HGF,HIF3A,HIVEP2,HMGCS1,IGF2,INHBB,INSIG1,IPO5,KAT6A,KLF12,KLF15,KLF7,KMT2D,KRAS,LDLRAD4,LPGAT1,MBTD1,MED4,MEF2A,MEF2C,MID1IP1,MNT,MYT1L,NEUROD1,NEUROD2,NFIX,NR1D2,ONECUT2,OTUD4,PAX3,PAX…
GO:0031323	regulation of cellular metabolic process	107	6082	4.05e-09	ENSP00000174618,ENSP00000199320,ENSP00000222390,ENSP00000228872,ENSP00000241052,ENSP00000256078,ENSP00000257600,ENSP00000257749,ENSP00000258648,ENSP00000261574,ENSP00000262133,ENSP00000262160,ENSP00000262241,ENSP00000262719,ENSP00000262904,ENSP00000262965,ENSP00000264606,ENSP00000277225,ENSP00000282541,ENSP00000287538,ENSP00000295108,ENSP00000295228,ENSP00000296233,ENSP00000299687,ENSP00000300134…	ACVR1B,ARF4,ATG7,BACH2,BAZ2B,BCL11A,BDNF,BNIP3L,CAMTA1,CAND1,CAT,CCNL2,CDKN1B,CELF1,CELF4,CHD7,CLOCK,CPEB2,DAG1,DICER1,DIMT1,DLX1,DMD,DTX1,E2F3,EBF3,EFNA3,ELFN2,ERG,FOXP2,GGNBP2,GPD1L,H2AFY,HAS2,HDAC4,HGF,HIF3A,HIVEP2,IGF2,INHBB,INSIG1,IPO5,KAT6A,KLF12,KLF15,KLF7,KMT2D,KRAS,LDLRAD4,LPGAT1,MBTD1,MED4,MEF2A,MEF2C,MID1IP1,MNT,MYT1L,NEUROD1,NEUROD2,NFIX,NR1D2,ONECUT2,OTUD4,PAX3,PAX6,PHF20L1,PHLPP1,PO…
GO:0080090	regulation of primary metabolic process	106	5982	4.05e-09	ENSP00000174618,ENSP00000199320,ENSP00000222390,ENSP00000228872,ENSP00000241052,ENSP00000256078,ENSP00000257600,ENSP00000257749,ENSP00000258648,ENSP00000261574,ENSP00000262133,ENSP00000262160,ENSP00000262241,ENSP00000262719,ENSP00000262904,ENSP00000262965,ENSP00000264606,ENSP00000277225,ENSP00000282541,ENSP00000287538,ENSP00000295108,ENSP00000295228,ENSP00000296233,ENSP00000299687,ENSP00000300134…	ACVR1B,ARF4,ATG7,BACH2,BAZ2B,BCL11A,BDNF,CAMTA1,CAND1,CAT,CCNL2,CDKN1B,CELF1,CELF4,CHD7,CLOCK,CPEB2,DAG1,DICER1,DIMT1,DLX1,DMD,DTX1,E2F3,EBF3,EFNA3,ELFN2,ELOVL6,ERG,FOXP2,GGNBP2,GPD1L,H2AFY,HAS2,HDAC4,HGF,HIF3A,HIVEP2,HMGCS1,IGF2,INHBB,INSIG1,IPO5,KAT6A,KLF12,KLF15,KLF7,KMT2D,KRAS,LDLRAD4,LPGAT1,MBTD1,MED4,MEF2A,MEF2C,MID1IP1,MNT,MYT1L,NEUROD1,NEUROD2,NFIX,NR1D2,ONECUT2,OTUD4,PAX3,PAX6,PHF20L1,PH…
GO:0009893	positive regulation of metabolic process	72	3280	5.44e-09	ENSP00000174618,ENSP00000199320,ENSP00000222390,ENSP00000228872,ENSP00000256078,ENSP00000257600,ENSP00000258648,ENSP00000262160,ENSP00000262904,ENSP00000262965,ENSP00000264606,ENSP00000277225,ENSP00000287538,ENSP00000295108,ENSP00000295228,ENSP00000296233,ENSP00000300134,ENSP00000301067,ENSP00000306010,ENSP00000306522,ENSP00000306754,ENSP00000306991,ENSP00000308741,ENSP00000309570,ENSP00000310006…	ACVR1B,ARF4,ATG7,BCL11A,BDNF,BNIP3L,CAMTA1,CAND1,CCNL2,CDKN1B,CELF4,CHD7,CLOCK,DAG1,DIMT1,DLX1,DTX1,E2F3,EBF3,EFNA3,ERG,H2AFY,HAS2,HDAC4,HGF,HIF3A,IGF2,INHBB,INSIG1,KAT6A,KLF15,KLF7,KMT2D,KRAS,LPGAT1,MED4,MEF2A,MEF2C,MID1IP1,MNT,NEUROD1,NEUROD2,NFIX,NR1D2,ONECUT2,OTUD4,PAX3,PAX6,POU3F2,PSAP,RAP2B,ROCK1,RPS6KA3,RUNX3,SAMD4A,SIN3A,SMAD2,STAT6,STK24,TANK,TAOK3,TCF3,TCF4,TENM1,TET2,TNRC6B,TP53INP1,TR…
GO:0010604	positive regulation of macromolecule metabolic process	69	3081	6.92e-09	ENSP00000174618,ENSP00000199320,ENSP00000222390,ENSP00000228872,ENSP00000256078,ENSP00000257600,ENSP00000258648,ENSP00000262160,ENSP00000262904,ENSP00000262965,ENSP00000264606,ENSP00000277225,ENSP00000287538,ENSP00000295108,ENSP00000295228,ENSP00000296233,ENSP00000300134,ENSP00000301067,ENSP00000306010,ENSP00000306522,ENSP00000306754,ENSP00000306991,ENSP00000308741,ENSP00000309570,ENSP00000310006…	ACVR1B,ARF4,ATG7,BCL11A,BDNF,CAMTA1,CAND1,CCNL2,CDKN1B,CELF4,CHD7,CLOCK,DAG1,DIMT1,DLX1,DTX1,E2F3,EBF3,EFNA3,ERG,H2AFY,HAS2,HDAC4,HGF,HIF3A,IGF2,INHBB,INSIG1,KAT6A,KLF15,KLF7,KMT2D,KRAS,MED4,MEF2A,MEF2C,MNT,NEUROD1,NEUROD2,NFIX,NR1D2,ONECUT2,OTUD4,PAX3,PAX6,POU3F2,PSAP,RAP2B,ROCK1,RPS6KA3,RUNX3,SAMD4A,SIN3A,SMAD2,STAT6,STK24,TANK,TAOK3,TCF3,TCF4,TENM1,TET2,TNRC6B,TP53INP1,TRPS1,YES1,YTHDF3,ZIC3,Z…
GO:0009890	negative regulation of biosynthetic process	45	1501	7.2e-09	ENSP00000174618,ENSP00000228872,ENSP00000257749,ENSP00000262160,ENSP00000262241,ENSP00000262965,ENSP00000264606,ENSP00000293230,ENSP00000295228,ENSP00000300134,ENSP00000301067,ENSP00000306754,ENSP00000308741,ENSP00000310006,ENSP00000316578,ENSP00000323584,ENSP00000338774,ENSP00000340874,ENSP00000344741,ENSP00000346389,ENSP00000346437,ENSP00000351250,ENSP00000354478,ENSP00000366897,ENSP00000366898…	ATG7,BACH2,BCL11A,CDKN1B,CELF1,CELF4,CLOCK,CPEB2,CYGB,DICER1,DLX1,FOXP2,H2AFY,HDAC4,HIF3A,IGF2,INHBB,INSIG1,KAT6A,KLF12,KMT2D,MEF2A,MEF2C,MNT,MYT1L,NEUROD2,NFIX,NR1D2,PAX6,RBAK,RCOR1,RUNX1T1,RUNX3,SAMD4A,SIN3A,SMAD2,STAT6,SUZ12,TCF3,TNRC6A,TNRC6B,TRIM33,TRPS1,TSHZ1,YTHDF3
GO:0060284	regulation of cell development	33	846	7.2e-09	ENSP00000222390,ENSP00000257600,ENSP00000262640,ENSP00000262965,ENSP00000264606,ENSP00000295108,ENSP00000296755,ENSP00000306754,ENSP00000306991,ENSP00000308741,ENSP00000329170,ENSP00000338774,ENSP00000340874,ENSP00000349932,ENSP00000350364,ENSP00000354478,ENSP00000354923,ENSP00000357393,ENSP00000359630,ENSP00000365730,ENSP00000366288,ENSP00000381382,ENSP00000382697,ENSP00000386741,ENSP00000392028…	ASAP1,BAI3,BCL11A,BDNF,CHD7,CHN1,CLOCK,DAG1,DICER1,DLX1,DMD,DTX1,EFNA3,HAS2,HDAC4,HGF,MAP1B,MEF2C,MYCBP2,NEGR1,NEUROD1,NEUROD2,NLGN1,PAX6,POU3F2,PTPRS,ROCK1,SLITRK1,STK24,SYNGAP1,TCF3,TCF4,VAMP7
GO:0009892	negative regulation of metabolic process	64	2762	1.06e-08	ENSP00000174618,ENSP00000222390,ENSP00000228872,ENSP00000257749,ENSP00000261574,ENSP00000262133,ENSP00000262160,ENSP00000262241,ENSP00000262965,ENSP00000264606,ENSP00000282541,ENSP00000293230,ENSP00000295228,ENSP00000296233,ENSP00000300134,ENSP00000301067,ENSP00000306754,ENSP00000308741,ENSP00000310006,ENSP00000316578,ENSP00000323584,ENSP00000329170,ENSP00000338774,ENSP00000340874,ENSP00000344215…	ACVR1B,ATG7,BACH2,BCL11A,CDKN1B,CELF1,CELF4,CLOCK,CPEB2,CYGB,DAG1,DICER1,DLX1,DMD,ELFN2,FOXP2,GGNBP2,GPD1L,H2AFY,HDAC4,HGF,HIF3A,IGF2,INHBB,INSIG1,IPO5,KAT6A,KLF12,KLF15,KMT2D,LDLRAD4,MEF2A,MEF2C,MNT,MYT1L,NEUROD2,NFIX,NR1D2,PAX6,POU3F2,RBAK,RBL2,RCOR1,ROCK1,RPS6KA3,RUNX1T1,RUNX3,SAMD4A,SIN3A,SMAD2,SMG5,SPRED2,STAT6,SUZ12,TAOK3,TBC1D14,TCF3,TNRC6A,TNRC6B,TP53INP1,TRIM33,TRPS1,TSHZ1,YTHDF3
GO:0010605	negative regulation of macromolecule metabolic process	61	2558	1.06e-08	ENSP00000174618,ENSP00000222390,ENSP00000228872,ENSP00000257749,ENSP00000261574,ENSP00000262133,ENSP00000262160,ENSP00000262241,ENSP00000262965,ENSP00000264606,ENSP00000282541,ENSP00000295228,ENSP00000296233,ENSP00000300134,ENSP00000301067,ENSP00000306754,ENSP00000308741,ENSP00000310006,ENSP00000316578,ENSP00000323584,ENSP00000329170,ENSP00000338774,ENSP00000340874,ENSP00000344215,ENSP00000346389…	ACVR1B,ATG7,BACH2,BCL11A,CDKN1B,CELF1,CELF4,CLOCK,CPEB2,DAG1,DICER1,DLX1,DMD,ELFN2,FOXP2,GGNBP2,GPD1L,H2AFY,HDAC4,HGF,HIF3A,IGF2,INHBB,IPO5,KAT6A,KLF12,KLF15,KMT2D,LDLRAD4,MEF2A,MEF2C,MNT,MYT1L,NEUROD2,NFIX,NR1D2,PAX6,POU3F2,RBAK,RBL2,RCOR1,ROCK1,RPS6KA3,RUNX1T1,RUNX3,SAMD4A,SIN3A,SMAD2,SMG5,SPRED2,STAT6,SUZ12,TAOK3,TCF3,TNRC6A,TNRC6B,TP53INP1,TRIM33,TRPS1,TSHZ1,YTHDF3
GO:0031326	regulation of cellular biosynthetic process	84	4266	1.06e-08	ENSP00000174618,ENSP00000222390,ENSP00000228872,ENSP00000241052,ENSP00000256078,ENSP00000257600,ENSP00000257749,ENSP00000258648,ENSP00000262133,ENSP00000262160,ENSP00000262241,ENSP00000262904,ENSP00000262965,ENSP00000264606,ENSP00000277225,ENSP00000287538,ENSP00000295108,ENSP00000295228,ENSP00000296233,ENSP00000299687,ENSP00000300134,ENSP00000301067,ENSP00000306010,ENSP00000306522,ENSP00000306754…	ACVR1B,ARF4,ATG7,BACH2,BAZ2B,BCL11A,CAMTA1,CAND1,CAT,CCNL2,CDKN1B,CELF1,CELF4,CHD7,CLOCK,CPEB2,DICER1,DLX1,DTX1,E2F3,EBF3,ERG,FOXP2,H2AFY,HAS2,HDAC4,HGF,HIF3A,HIVEP2,IGF2,INHBB,INSIG1,KAT6A,KLF12,KLF15,KLF7,KMT2D,KRAS,LPGAT1,MBTD1,MED4,MEF2A,MEF2C,MID1IP1,MNT,MYT1L,NEUROD1,NEUROD2,NFIX,NR1D2,ONECUT2,PAX3,PAX6,PHF20L1,POU3F2,RBAK,RBL2,RCOR1,RPS6KA3,RUNX1T1,RUNX3,SAMD4A,SIN3A,SMAD2,SMG5,STAT6,SUZ12…
GO:0050793	regulation of developmental process	59	2416	1.06e-08	ENSP00000222390,ENSP00000228872,ENSP00000256078,ENSP00000257600,ENSP00000262160,ENSP00000262640,ENSP00000262719,ENSP00000262965,ENSP00000264606,ENSP00000295108,ENSP00000296755,ENSP00000300134,ENSP00000301067,ENSP00000306754,ENSP00000306991,ENSP00000308741,ENSP00000310006,ENSP00000316578,ENSP00000329170,ENSP00000338774,ENSP00000340874,ENSP00000344215,ENSP00000344741,ENSP00000346389,ENSP00000349932…	ACVR1B,ASAP1,BAI3,BCL11A,BDNF,CDKN1B,CELF4,CHD7,CHN1,CLOCK,DAG1,DICER1,DLX1,DMD,DTX1,EFNA3,ERG,FOXP2,H2AFY,HAS2,HDAC4,HGF,IGF2,INSIG1,KMT2D,KRAS,LDLRAD4,MAP1B,MEF2A,MEF2C,MYCBP2,NEGR1,NEUROD1,NEUROD2,NLGN1,NR1D2,PAX6,PHLPP1,POU3F2,PTHLH,PTPRS,ROCK1,RPS6KA3,RUNX1T1,RUNX3,SIN3A,SLITRK1,SMAD2,STAT6,STK24,SUZ12,SYNGAP1,TCF3,TCF4,TNRC6A,TNRC6B,TP53INP1,TRPS1,VAMP7
GO:0031327	negative regulation of cellular biosynthetic process	44	1479	1.28e-08	ENSP00000174618,ENSP00000228872,ENSP00000257749,ENSP00000262160,ENSP00000262241,ENSP00000262965,ENSP00000264606,ENSP00000295228,ENSP00000300134,ENSP00000301067,ENSP00000306754,ENSP00000308741,ENSP00000310006,ENSP00000316578,ENSP00000323584,ENSP00000338774,ENSP00000340874,ENSP00000344741,ENSP00000346389,ENSP00000346437,ENSP00000351250,ENSP00000354478,ENSP00000366897,ENSP00000366898,ENSP00000375919…	ATG7,BACH2,BCL11A,CDKN1B,CELF1,CELF4,CLOCK,CPEB2,DICER1,DLX1,FOXP2,H2AFY,HDAC4,HIF3A,IGF2,INHBB,INSIG1,KAT6A,KLF12,KMT2D,MEF2A,MEF2C,MNT,MYT1L,NEUROD2,NFIX,NR1D2,PAX6,RBAK,RCOR1,RUNX1T1,RUNX3,SAMD4A,SIN3A,SMAD2,STAT6,SUZ12,TCF3,TNRC6A,TNRC6B,TRIM33,TRPS1,TSHZ1,YTHDF3
GO:0010558	negative regulation of macromolecule biosynthetic process	43	1425	1.38e-08	ENSP00000174618,ENSP00000228872,ENSP00000257749,ENSP00000262160,ENSP00000262241,ENSP00000262965,ENSP00000264606,ENSP00000295228,ENSP00000300134,ENSP00000301067,ENSP00000306754,ENSP00000308741,ENSP00000310006,ENSP00000316578,ENSP00000323584,ENSP00000338774,ENSP00000340874,ENSP00000346389,ENSP00000346437,ENSP00000351250,ENSP00000354478,ENSP00000366897,ENSP00000366898,ENSP00000375919,ENSP00000378402…	ATG7,BACH2,BCL11A,CDKN1B,CELF1,CELF4,CLOCK,CPEB2,DICER1,DLX1,FOXP2,H2AFY,HDAC4,HIF3A,IGF2,INHBB,KAT6A,KLF12,KMT2D,MEF2A,MEF2C,MNT,MYT1L,NEUROD2,NFIX,NR1D2,PAX6,RBAK,RCOR1,RUNX1T1,RUNX3,SAMD4A,SIN3A,SMAD2,STAT6,SUZ12,TCF3,TNRC6A,TNRC6B,TRIM33,TRPS1,TSHZ1,YTHDF3
GO:0050767	regulation of neurogenesis	30	730	1.38e-08	ENSP00000222390,ENSP00000257600,ENSP00000262640,ENSP00000262965,ENSP00000295108,ENSP00000296755,ENSP00000306754,ENSP00000329170,ENSP00000338774,ENSP00000340874,ENSP00000349932,ENSP00000350364,ENSP00000354478,ENSP00000354923,ENSP00000357393,ENSP00000359630,ENSP00000365730,ENSP00000366288,ENSP00000381382,ENSP00000382697,ENSP00000386741,ENSP00000392028,ENSP00000392500,ENSP00000403636,ENSP00000404100…	ASAP1,BAI3,BCL11A,BDNF,CHD7,CHN1,DAG1,DICER1,DLX1,DMD,DTX1,EFNA3,HGF,MAP1B,MEF2C,MYCBP2,NEGR1,NEUROD1,NEUROD2,NLGN1,PAX6,POU3F2,PTPRS,ROCK1,SLITRK1,STK24,SYNGAP1,TCF3,TCF4,VAMP7
GO:0010556	regulation of macromolecule biosynthetic process	82	4143	1.39e-08	ENSP00000174618,ENSP00000222390,ENSP00000228872,ENSP00000241052,ENSP00000256078,ENSP00000257600,ENSP00000257749,ENSP00000258648,ENSP00000262133,ENSP00000262160,ENSP00000262241,ENSP00000262904,ENSP00000262965,ENSP00000264606,ENSP00000277225,ENSP00000287538,ENSP00000295108,ENSP00000295228,ENSP00000296233,ENSP00000299687,ENSP00000300134,ENSP00000301067,ENSP00000306010,ENSP00000306522,ENSP00000306754…	ACVR1B,ARF4,ATG7,BACH2,BAZ2B,BCL11A,CAMTA1,CAND1,CAT,CCNL2,CDKN1B,CELF1,CELF4,CHD7,CLOCK,CPEB2,DICER1,DLX1,DTX1,E2F3,EBF3,ERG,FOXP2,H2AFY,HAS2,HDAC4,HGF,HIF3A,HIVEP2,IGF2,INHBB,INSIG1,KAT6A,KLF12,KLF15,KLF7,KMT2D,KRAS,MBTD1,MED4,MEF2A,MEF2C,MNT,MYT1L,NEUROD1,NEUROD2,NFIX,NR1D2,ONECUT2,PAX3,PAX6,PHF20L1,POU3F2,RBAK,RBL2,RCOR1,RPS6KA3,RUNX1T1,RUNX3,SAMD4A,SIN3A,SMAD2,SMG5,STAT6,SUZ12,TCF3,TCF4,TENM…
GO:0048731	system development	82	4144	1.39e-08	ENSP00000221166,ENSP00000222390,ENSP00000228872,ENSP00000241052,ENSP00000256078,ENSP00000257192,ENSP00000257600,ENSP00000262160,ENSP00000262640,ENSP00000262965,ENSP00000264606,ENSP00000287538,ENSP00000290271,ENSP00000294742,ENSP00000295108,ENSP00000295228,ENSP00000296233,ENSP00000296755,ENSP00000300134,ENSP00000300935,ENSP00000306010,ENSP00000306754,ENSP00000306991,ENSP00000307342,ENSP00000307549…	ACVR1B,ARF4,ARPC5,ASAP1,BAI3,BCL11A,BDNF,CAT,CDKN1B,CHD7,CHN1,DAG1,DICER1,DLX1,DMD,DSG1,DTX1,EFNA3,ERG,FAM73B,FGFRL1,FNDC3A,FOXP2,GGNBP2,HAS2,HCN1,HDAC4,HECA,HGF,HIF3A,HMGCS1,IGF2,INHBB,INSIG1,KAT6A,KLF15,KLF7,KRAS,MAP1B,MBTD1,MEF2A,MEF2C,MYCBP2,MYO5A,MYT1L,NEFM,NEGR1,NEUROD1,NEUROD2,NLGN1,NPTX1,NRXN3,ONECUT2,PAX3,PAX6,PCDH17,POU3F2,PSAP,PTHLH,PTPRS,RAB8A,ROCK1,RPS6KA3,RUNX3,SHANK2,SIN3A,SLITRK1,…
GO:0045664	regulation of neuron differentiation	27	595	1.46e-08	ENSP00000222390,ENSP00000257600,ENSP00000262640,ENSP00000262965,ENSP00000295108,ENSP00000296755,ENSP00000306754,ENSP00000329170,ENSP00000338774,ENSP00000340874,ENSP00000349932,ENSP00000350364,ENSP00000354478,ENSP00000354923,ENSP00000357393,ENSP00000359630,ENSP00000365730,ENSP00000366288,ENSP00000381382,ENSP00000382697,ENSP00000386741,ENSP00000392500,ENSP00000403636,ENSP00000404100,ENSP00000414303…	ASAP1,BAI3,BCL11A,BDNF,CHN1,DLX1,DMD,DTX1,EFNA3,HGF,MAP1B,MEF2C,MYCBP2,NEGR1,NEUROD1,NEUROD2,NLGN1,PAX6,POU3F2,PTPRS,ROCK1,SLITRK1,STK24,SYNGAP1,TCF3,TCF4,VAMP7
GO:0007275	multicellular organism development	89	4726	1.61e-08	ENSP00000174618,ENSP00000221166,ENSP00000222390,ENSP00000228872,ENSP00000241052,ENSP00000256078,ENSP00000257192,ENSP00000257600,ENSP00000262160,ENSP00000262640,ENSP00000262965,ENSP00000264606,ENSP00000287538,ENSP00000290271,ENSP00000294742,ENSP00000295108,ENSP00000295228,ENSP00000295888,ENSP00000296233,ENSP00000296755,ENSP00000300134,ENSP00000300935,ENSP00000306010,ENSP00000306754,ENSP00000306991…	ACVR1B,ARF4,ARPC5,ASAP1,BAI3,BCL11A,BDNF,CAT,CDKN1B,CELF1,CELF4,CHD7,CHN1,DAG1,DICER1,DLX1,DMD,DSG1,DTX1,EBF3,EFNA3,ERG,FAM73B,FGFRL1,FNDC3A,FOXP2,GGNBP2,HAS2,HCN1,HDAC4,HECA,HGF,HIF3A,HIVEP2,HMGCS1,IGF2,INHBB,INSIG1,KAT6A,KLF15,KLF7,KRAS,MAP1B,MBTD1,MEF2A,MEF2C,MNT,MYCBP2,MYO5A,MYT1L,NEFM,NEGR1,NEUROD1,NEUROD2,NLGN1,NPTX1,NRXN3,ONECUT2,PAX3,PAX6,PCDH17,POU3F2,PSAP,PTHLH,PTPRS,RAB8A,ROCK1,RPS6KA3…
GO:0051171	regulation of nitrogen compound metabolic process	102	5827	1.61e-08	ENSP00000174618,ENSP00000199320,ENSP00000222390,ENSP00000228872,ENSP00000241052,ENSP00000256078,ENSP00000257600,ENSP00000257749,ENSP00000258648,ENSP00000261574,ENSP00000262133,ENSP00000262160,ENSP00000262241,ENSP00000262719,ENSP00000262904,ENSP00000262965,ENSP00000264606,ENSP00000277225,ENSP00000282541,ENSP00000287538,ENSP00000295108,ENSP00000295228,ENSP00000296233,ENSP00000299687,ENSP00000300134…	ACVR1B,ARF4,ATG7,BACH2,BAZ2B,BCL11A,BDNF,CAMTA1,CAND1,CAT,CCNL2,CDKN1B,CELF1,CELF4,CHD7,CLOCK,CPEB2,DAG1,DICER1,DIMT1,DLX1,DMD,DTX1,E2F3,EBF3,EFNA3,ELFN2,ERG,FOXP2,GGNBP2,GPD1L,H2AFY,HAS2,HDAC4,HGF,HIF3A,HIVEP2,IGF2,INHBB,INSIG1,IPO5,KAT6A,KLF12,KLF15,KLF7,KMT2D,KRAS,LDLRAD4,MBTD1,MED4,MEF2A,MEF2C,MNT,MYT1L,NEUROD1,NEUROD2,NFIX,NR1D2,ONECUT2,OTUD4,PAX3,PAX6,PHF20L1,PHLPP1,POU3F2,PSAP,RAP2B,RBAK,R…
GO:0022008	neurogenesis	44	1519	2.34e-08	ENSP00000221166,ENSP00000222390,ENSP00000256078,ENSP00000257600,ENSP00000262640,ENSP00000262965,ENSP00000295108,ENSP00000296233,ENSP00000296755,ENSP00000300935,ENSP00000306010,ENSP00000306754,ENSP00000307342,ENSP00000307549,ENSP00000309570,ENSP00000329170,ENSP00000338774,ENSP00000340874,ENSP00000346389,ENSP00000349932,ENSP00000350364,ENSP00000354478,ENSP00000354923,ENSP00000357393,ENSP00000359630…	ARF4,ASAP1,BAI3,BCL11A,BDNF,CHD7,CHN1,DAG1,DICER1,DLX1,DMD,DTX1,EFNA3,HCN1,HGF,KLF15,KLF7,KRAS,MAP1B,MEF2A,MEF2C,MYCBP2,MYT1L,NEFM,NEGR1,NEUROD1,NEUROD2,NLGN1,NPTX1,NRXN3,ONECUT2,PAX6,POU3F2,PTPRS,RAB8A,ROCK1,RUNX3,SLITRK1,STK24,SYNGAP1,TCF3,TCF4,TENM1,VAMP7
GO:0006357	regulation of transcription by RNA polymerase II	61	2633	2.48e-08	ENSP00000174618,ENSP00000222390,ENSP00000257749,ENSP00000258648,ENSP00000262133,ENSP00000262160,ENSP00000262241,ENSP00000262904,ENSP00000262965,ENSP00000264606,ENSP00000277225,ENSP00000287538,ENSP00000295108,ENSP00000296233,ENSP00000299687,ENSP00000300134,ENSP00000301067,ENSP00000306010,ENSP00000306522,ENSP00000306754,ENSP00000308741,ENSP00000309570,ENSP00000310006,ENSP00000316578,ENSP00000323584…	ACVR1B,ARF4,BACH2,BAZ2B,BCL11A,CAMTA1,CAND1,CCNL2,CHD7,CLOCK,DICER1,DLX1,E2F3,EBF3,ERG,FOXP2,H2AFY,HDAC4,HGF,HIF3A,HIVEP2,IGF2,INSIG1,KLF12,KLF15,KLF7,KMT2D,MED4,MEF2A,MEF2C,MNT,MYT1L,NEUROD1,NEUROD2,NFIX,NR1D2,ONECUT2,PAX3,PAX6,POU3F2,RBAK,RBL2,RCOR1,RPS6KA3,RUNX3,SIN3A,SMAD2,STAT6,SUZ12,TCF3,TCF4,TET2,TRIM33,TRPS1,TSHZ1,YES1,ZIC3,ZNF407,ZNF462,ZNF652,ZXDB
GO:0051252	regulation of RNA metabolic process	78	3890	2.48e-08	ENSP00000174618,ENSP00000199320,ENSP00000222390,ENSP00000228872,ENSP00000241052,ENSP00000256078,ENSP00000257600,ENSP00000257749,ENSP00000258648,ENSP00000262133,ENSP00000262160,ENSP00000262241,ENSP00000262904,ENSP00000262965,ENSP00000264606,ENSP00000277225,ENSP00000287538,ENSP00000295108,ENSP00000296233,ENSP00000299687,ENSP00000300134,ENSP00000301067,ENSP00000306010,ENSP00000306522,ENSP00000306754…	ACVR1B,ARF4,BACH2,BAZ2B,BCL11A,CAMTA1,CAND1,CAT,CCNL2,CDKN1B,CELF1,CELF4,CHD7,CLOCK,DICER1,DIMT1,DLX1,DTX1,E2F3,EBF3,ERG,FOXP2,H2AFY,HDAC4,HGF,HIF3A,HIVEP2,IGF2,INSIG1,KAT6A,KLF12,KLF15,KLF7,KMT2D,KRAS,MBTD1,MED4,MEF2A,MEF2C,MNT,MYT1L,NEUROD1,NEUROD2,NFIX,NR1D2,ONECUT2,PAX3,PAX6,PHF20L1,POU3F2,RBAK,RBL2,RCOR1,RPS6KA3,RUNX1T1,RUNX3,SAMD4A,SIN3A,SMAD2,SMG5,STAT6,SUZ12,TCF3,TCF4,TENM1,TET2,TNRC6B,TP…
GO:0048666	neuron development	30	758	2.59e-08	ENSP00000221166,ENSP00000295108,ENSP00000296755,ENSP00000300935,ENSP00000306010,ENSP00000306754,ENSP00000307342,ENSP00000307549,ENSP00000309570,ENSP00000329170,ENSP00000340874,ENSP00000346389,ENSP00000357393,ENSP00000359630,ENSP00000365730,ENSP00000366288,ENSP00000382697,ENSP00000382800,ENSP00000386741,ENSP00000392500,ENSP00000396103,ENSP00000403636,ENSP00000403954,ENSP00000404100,ENSP00000414303…	ARF4,BAI3,BDNF,CHN1,DAG1,DICER1,EFNA3,HCN1,KLF7,MAP1B,MEF2A,MEF2C,MYCBP2,MYT1L,NEFM,NEUROD1,NEUROD2,NLGN1,NPTX1,NRXN3,ONECUT2,PAX6,POU3F2,RAB8A,ROCK1,RUNX3,SLITRK1,STK24,SYNGAP1,TENM1
GO:0060255	regulation of macromolecule metabolic process	104	6072	2.86e-08	ENSP00000174618,ENSP00000199320,ENSP00000222390,ENSP00000228872,ENSP00000241052,ENSP00000256078,ENSP00000257600,ENSP00000257749,ENSP00000258648,ENSP00000261574,ENSP00000262133,ENSP00000262160,ENSP00000262241,ENSP00000262719,ENSP00000262904,ENSP00000262965,ENSP00000264606,ENSP00000277225,ENSP00000282541,ENSP00000287538,ENSP00000295108,ENSP00000295228,ENSP00000296233,ENSP00000299687,ENSP00000300134…	ACVR1B,ARF4,ATG7,BACH2,BAZ2B,BCL11A,BDNF,CAMTA1,CAND1,CAT,CCNL2,CDKN1B,CELF1,CELF4,CHD7,CLOCK,CPEB2,DAG1,DICER1,DIMT1,DLX1,DMD,DTX1,E2F3,EBF3,EFNA3,ELFN2,ERG,FOXP2,GGNBP2,GPD1L,H2AFY,HAS2,HDAC4,HGF,HIF3A,HIVEP2,IGF2,INHBB,INSIG1,IPO5,KAT6A,KLF12,KLF15,KLF7,KMT2D,KRAS,LDLRAD4,MBTD1,MED4,MEF2A,MEF2C,MNT,MYT1L,NEUROD1,NEUROD2,NFIX,NR1D2,ONECUT2,OTUD4,PAX3,PAX6,PHF20L1,PHLPP1,POU3F2,PPP1CB,PSAP,PTHLH…
GO:0051172	negative regulation of nitrogen compound metabolic process	56	2307	2.98e-08	ENSP00000174618,ENSP00000222390,ENSP00000228872,ENSP00000257749,ENSP00000261574,ENSP00000262160,ENSP00000262241,ENSP00000262965,ENSP00000264606,ENSP00000282541,ENSP00000295228,ENSP00000296233,ENSP00000300134,ENSP00000301067,ENSP00000306754,ENSP00000308741,ENSP00000310006,ENSP00000316578,ENSP00000323584,ENSP00000338774,ENSP00000340874,ENSP00000346389,ENSP00000346437,ENSP00000348753,ENSP00000351250…	ATG7,BACH2,BCL11A,CDKN1B,CELF1,CELF4,CLOCK,CPEB2,DAG1,DICER1,DLX1,DMD,ELFN2,FOXP2,GGNBP2,GPD1L,H2AFY,HDAC4,HGF,HIF3A,IGF2,INHBB,IPO5,KAT6A,KLF12,KLF15,KMT2D,LDLRAD4,MEF2A,MEF2C,MNT,MYT1L,NEUROD2,NFIX,NR1D2,PAX6,RBAK,RCOR1,ROCK1,RPS6KA3,RUNX1T1,RUNX3,SAMD4A,SIN3A,SMAD2,SPRED2,STAT6,SUZ12,TAOK3,TCF3,TNRC6A,TNRC6B,TRIM33,TRPS1,TSHZ1,YTHDF3
GO:0048699	generation of neurons	42	1422	3.2e-08	ENSP00000221166,ENSP00000222390,ENSP00000257600,ENSP00000262640,ENSP00000262965,ENSP00000295108,ENSP00000296755,ENSP00000300935,ENSP00000306010,ENSP00000306754,ENSP00000307342,ENSP00000307549,ENSP00000309570,ENSP00000329170,ENSP00000338774,ENSP00000340874,ENSP00000346389,ENSP00000349932,ENSP00000350364,ENSP00000354478,ENSP00000354923,ENSP00000357393,ENSP00000359630,ENSP00000365730,ENSP00000366288…	ARF4,ASAP1,BAI3,BCL11A,BDNF,CHD7,CHN1,DAG1,DICER1,DLX1,DMD,DTX1,EFNA3,HCN1,HGF,KLF7,MAP1B,MEF2A,MEF2C,MYCBP2,MYT1L,NEFM,NEGR1,NEUROD1,NEUROD2,NLGN1,NPTX1,NRXN3,ONECUT2,PAX6,POU3F2,PTPRS,RAB8A,ROCK1,RUNX3,SLITRK1,STK24,SYNGAP1,TCF3,TCF4,TENM1,VAMP7
GO:0031324	negative regulation of cellular metabolic process	58	2463	3.87e-08	ENSP00000174618,ENSP00000222390,ENSP00000228872,ENSP00000257749,ENSP00000261574,ENSP00000262160,ENSP00000262241,ENSP00000262965,ENSP00000264606,ENSP00000282541,ENSP00000295228,ENSP00000296233,ENSP00000300134,ENSP00000301067,ENSP00000306754,ENSP00000308741,ENSP00000310006,ENSP00000316578,ENSP00000323584,ENSP00000338774,ENSP00000340874,ENSP00000344741,ENSP00000346389,ENSP00000346437,ENSP00000348753…	ATG7,BACH2,BCL11A,CDKN1B,CELF1,CELF4,CLOCK,CPEB2,DAG1,DICER1,DLX1,DMD,ELFN2,FOXP2,GGNBP2,GPD1L,H2AFY,HDAC4,HGF,HIF3A,IGF2,INHBB,INSIG1,IPO5,KAT6A,KLF12,KLF15,KMT2D,LDLRAD4,MEF2A,MEF2C,MNT,MYT1L,NEUROD2,NFIX,NR1D2,PAX6,RBAK,RCOR1,ROCK1,RPS6KA3,RUNX1T1,RUNX3,SAMD4A,SIN3A,SMAD2,SPRED2,STAT6,SUZ12,TAOK3,TBC1D14,TCF3,TNRC6A,TNRC6B,TRIM33,TRPS1,TSHZ1,YTHDF3
GO:0050789	regulation of biological process	154	11116	4.65e-08	ENSP00000174618,ENSP00000199320,ENSP00000222390,ENSP00000228872,ENSP00000241052,ENSP00000256078,ENSP00000257600,ENSP00000257749,ENSP00000258648,ENSP00000261574,ENSP00000262094,ENSP00000262133,ENSP00000262160,ENSP00000262213,ENSP00000262241,ENSP00000262394,ENSP00000262640,ENSP00000262719,ENSP00000262904,ENSP00000262965,ENSP00000263238,ENSP00000263655,ENSP00000264606,ENSP00000265070,ENSP00000277225…	ACTR3,ACVR1B,AKAP2,ARF4,ARPC5,ASAP1,ATG7,BACH2,BAI3,BAZ2B,BCL11A,BDNF,BNIP3L,CAMTA1,CAND1,CAT,CCNL2,CDKN1B,CELF1,CELF2,CELF4,CHD7,CHN1,CLOCK,CNRIP1,CPEB2,CYGB,DAG1,DENND6A,DICER1,DIMT1,DLX1,DMD,DTX1,E2F3,EBF3,EFNA3,ELFN2,ELOVL6,ERG,FAM89B,FCHSD2,FGFRL1,FOXP2,GGNBP2,GIT2,GOLPH3,GPD1L,H2AFY,HAS2,HCN1,HDAC4,HECA,HGF,HIF3A,HIVEP2,HMGCS1,IGF2,INHBB,INSIG1,IPO5,KAT6A,KCNA4,KCNQ5,KLF12,KLF15,KLF7,KMT2D,…
GO:2000026	regulation of multicellular organismal development	49	1876	4.65e-08	ENSP00000222390,ENSP00000228872,ENSP00000257600,ENSP00000262160,ENSP00000262640,ENSP00000262719,ENSP00000262965,ENSP00000264606,ENSP00000295108,ENSP00000296755,ENSP00000300134,ENSP00000301067,ENSP00000306754,ENSP00000308741,ENSP00000310006,ENSP00000329170,ENSP00000338774,ENSP00000340874,ENSP00000349932,ENSP00000350364,ENSP00000352420,ENSP00000354478,ENSP00000354923,ENSP00000357393,ENSP00000359630…	ACVR1B,ASAP1,BAI3,BCL11A,BDNF,CDKN1B,CELF4,CHD7,CHN1,CLOCK,DAG1,DICER1,DLX1,DMD,DTX1,EFNA3,FOXP2,H2AFY,HDAC4,HGF,KMT2D,LDLRAD4,MAP1B,MEF2C,MYCBP2,NEGR1,NEUROD1,NEUROD2,NLGN1,NR1D2,PAX6,PHLPP1,POU3F2,PTHLH,PTPRS,ROCK1,RUNX3,SIN3A,SLITRK1,SMAD2,STAT6,STK24,SYNGAP1,TCF3,TCF4,TNRC6A,TNRC6B,TRPS1,VAMP7
GO:2000112	regulation of cellular macromolecule biosynthetic process	79	4050	5.45e-08	ENSP00000174618,ENSP00000222390,ENSP00000228872,ENSP00000241052,ENSP00000256078,ENSP00000257749,ENSP00000258648,ENSP00000262133,ENSP00000262160,ENSP00000262241,ENSP00000262904,ENSP00000262965,ENSP00000264606,ENSP00000277225,ENSP00000287538,ENSP00000295108,ENSP00000296233,ENSP00000299687,ENSP00000300134,ENSP00000301067,ENSP00000306010,ENSP00000306522,ENSP00000306754,ENSP00000308741,ENSP00000309570…	ACVR1B,ARF4,ATG7,BACH2,BAZ2B,BCL11A,CAMTA1,CAND1,CAT,CCNL2,CDKN1B,CELF1,CELF4,CHD7,CLOCK,CPEB2,DICER1,DLX1,E2F3,EBF3,ERG,FOXP2,H2AFY,HDAC4,HGF,HIF3A,HIVEP2,IGF2,INSIG1,KAT6A,KLF12,KLF15,KLF7,KMT2D,KRAS,MBTD1,MED4,MEF2A,MEF2C,MNT,MYT1L,NEUROD1,NEUROD2,NFIX,NR1D2,ONECUT2,PAX3,PAX6,PHF20L1,POU3F2,RBAK,RBL2,RCOR1,RPS6KA3,RUNX1T1,RUNX3,SAMD4A,SIN3A,SMAD2,SMG5,STAT6,SUZ12,TCF3,TCF4,TENM1,TET2,TNRC6A,TN…
GO:0019219	regulation of nucleobase-containing compound metabolic process	80	4133	5.59e-08	ENSP00000174618,ENSP00000199320,ENSP00000222390,ENSP00000228872,ENSP00000241052,ENSP00000256078,ENSP00000257600,ENSP00000257749,ENSP00000258648,ENSP00000262133,ENSP00000262160,ENSP00000262241,ENSP00000262904,ENSP00000262965,ENSP00000264606,ENSP00000277225,ENSP00000287538,ENSP00000295108,ENSP00000296233,ENSP00000299687,ENSP00000300134,ENSP00000301067,ENSP00000306010,ENSP00000306522,ENSP00000306754…	ACVR1B,ARF4,ATG7,BACH2,BAZ2B,BCL11A,CAMTA1,CAND1,CAT,CCNL2,CDKN1B,CELF1,CELF4,CHD7,CLOCK,DICER1,DIMT1,DLX1,DTX1,E2F3,EBF3,ERG,FOXP2,H2AFY,HDAC4,HGF,HIF3A,HIVEP2,IGF2,INSIG1,KAT6A,KLF12,KLF15,KLF7,KMT2D,KRAS,MBTD1,MED4,MEF2A,MEF2C,MNT,MYT1L,NEUROD1,NEUROD2,NFIX,NR1D2,ONECUT2,OTUD4,PAX3,PAX6,PHF20L1,POU3F2,RBAK,RBL2,RCOR1,RPS6KA3,RUNX1T1,RUNX3,SAMD4A,SIN3A,SMAD2,SMG5,STAT6,SUZ12,TCF3,TCF4,TENM1,TET…
GO:0065007	biological regulation	159	11740	6.77e-08	ENSP00000174618,ENSP00000199320,ENSP00000222390,ENSP00000228872,ENSP00000241052,ENSP00000256078,ENSP00000257192,ENSP00000257600,ENSP00000257749,ENSP00000258648,ENSP00000261574,ENSP00000262094,ENSP00000262133,ENSP00000262160,ENSP00000262213,ENSP00000262241,ENSP00000262394,ENSP00000262640,ENSP00000262719,ENSP00000262904,ENSP00000262965,ENSP00000263238,ENSP00000263655,ENSP00000264606,ENSP00000265070…	ACTR3,ACVR1B,AKAP2,ARF4,ARPC5,ASAP1,ATG7,BACH2,BAI3,BAZ2B,BCL11A,BDNF,BNIP3L,CAMTA1,CAND1,CAT,CCNL2,CDKN1B,CELF1,CELF2,CELF4,CHD7,CHN1,CLOCK,CNRIP1,CPEB2,CYGB,DAG1,DENND5B,DENND6A,DICER1,DIMT1,DLX1,DMD,DMXL1,DSG1,DTX1,E2F3,EBF3,EFNA3,ELFN2,ELOVL6,ERG,FAM89B,FCHSD2,FGFRL1,FOXP2,GET4,GGNBP2,GIT2,GOLPH3,GPD1L,H2AFY,HAS2,HCN1,HDAC4,HECA,HGF,HIF3A,HIVEP2,HMGCS1,IGF2,INHBB,INSIG1,IPO5,ISCU,KAT6A,KCNA4,…
GO:2000113	negative regulation of cellular macromolecule biosynthetic process	40	1348	6.95e-08	ENSP00000174618,ENSP00000228872,ENSP00000257749,ENSP00000262160,ENSP00000262241,ENSP00000262965,ENSP00000264606,ENSP00000300134,ENSP00000301067,ENSP00000308741,ENSP00000310006,ENSP00000316578,ENSP00000323584,ENSP00000338774,ENSP00000340874,ENSP00000346389,ENSP00000346437,ENSP00000351250,ENSP00000354478,ENSP00000366897,ENSP00000375919,ENSP00000378402,ENSP00000379065,ENSP00000379144,ENSP00000380120…	ATG7,BACH2,BCL11A,CDKN1B,CELF1,CELF4,CLOCK,CPEB2,DICER1,DLX1,FOXP2,H2AFY,HDAC4,IGF2,KAT6A,KLF12,KMT2D,MEF2A,MEF2C,MNT,MYT1L,NFIX,NR1D2,PAX6,RBAK,RCOR1,RUNX1T1,RUNX3,SAMD4A,SIN3A,SMAD2,STAT6,SUZ12,TCF3,TNRC6A,TNRC6B,TRIM33,TRPS1,TSHZ1,YTHDF3
GO:0010629	negative regulation of gene expression	45	1670	9.71e-08	ENSP00000174618,ENSP00000228872,ENSP00000257749,ENSP00000262133,ENSP00000262160,ENSP00000262241,ENSP00000262965,ENSP00000264606,ENSP00000300134,ENSP00000301067,ENSP00000308741,ENSP00000310006,ENSP00000316578,ENSP00000323584,ENSP00000329170,ENSP00000338774,ENSP00000340874,ENSP00000344215,ENSP00000346389,ENSP00000351250,ENSP00000354478,ENSP00000355261,ENSP00000366897,ENSP00000375919,ENSP00000378402…	ACVR1B,BACH2,BCL11A,CDKN1B,CELF1,CELF4,CLOCK,CPEB2,DICER1,DLX1,FOXP2,GGNBP2,H2AFY,HDAC4,IGF2,KAT6A,KLF12,KMT2D,MEF2A,MEF2C,MNT,MYT1L,NFIX,NR1D2,PAX6,POU3F2,RBAK,RBL2,RCOR1,RUNX1T1,RUNX3,SAMD4A,SIN3A,SMAD2,SMG5,STAT6,SUZ12,TCF3,TNRC6A,TNRC6B,TP53INP1,TRIM33,TRPS1,TSHZ1,YTHDF3
GO:0032502	developmental process	94	5401	1.7e-07	ENSP00000174618,ENSP00000221166,ENSP00000222390,ENSP00000228872,ENSP00000241052,ENSP00000256078,ENSP00000257192,ENSP00000257600,ENSP00000262160,ENSP00000262640,ENSP00000262965,ENSP00000264606,ENSP00000287538,ENSP00000290271,ENSP00000294742,ENSP00000295108,ENSP00000295228,ENSP00000295888,ENSP00000296233,ENSP00000296755,ENSP00000300134,ENSP00000300935,ENSP00000301067,ENSP00000306010,ENSP00000306754…	ACVR1B,ARF4,ARPC5,ASAP1,ATG7,BAI3,BCL11A,BDNF,CAND1,CAT,CDKN1B,CELF1,CELF4,CHD7,CHN1,DAG1,DICER1,DLX1,DMD,DSG1,DTX1,EBF3,EFNA3,ERG,FAM73B,FGFRL1,FNDC3A,FOXP2,GGNBP2,HAS2,HCN1,HDAC4,HECA,HGF,HIF3A,HIVEP2,HMGCS1,IGF2,INHBB,INSIG1,KAT6A,KLF15,KLF7,KMT2D,KRAS,MAP1B,MBTD1,MEF2A,MEF2C,MNT,MYCBP2,MYO5A,MYT1L,NEFM,NEGR1,NEUROD1,NEUROD2,NLGN1,NPTX1,NRXN3,ONECUT2,PAX3,PAX6,PCDH17,POU3F2,PSAP,PTHLH,PTPRS,RA…
GO:0048869	cellular developmental process	71	3533	1.7e-07	ENSP00000174618,ENSP00000221166,ENSP00000222390,ENSP00000256078,ENSP00000257192,ENSP00000257600,ENSP00000262160,ENSP00000262640,ENSP00000262965,ENSP00000264606,ENSP00000287538,ENSP00000290271,ENSP00000295108,ENSP00000295228,ENSP00000296233,ENSP00000296755,ENSP00000300134,ENSP00000300935,ENSP00000301067,ENSP00000306010,ENSP00000306754,ENSP00000306991,ENSP00000307342,ENSP00000307549,ENSP00000309570…	ARF4,ASAP1,BAI3,BCL11A,BDNF,CAND1,CELF1,CELF4,CHD7,CHN1,DAG1,DICER1,DLX1,DMD,DSG1,DTX1,EFNA3,ERG,FNDC3A,FOXP2,GGNBP2,HAS2,HCN1,HDAC4,HGF,IGF2,INHBB,KAT6A,KLF15,KLF7,KMT2D,KRAS,MAP1B,MEF2A,MEF2C,MNT,MYCBP2,MYO5A,MYT1L,NEFM,NEGR1,NEUROD1,NEUROD2,NLGN1,NPTX1,NRXN3,ONECUT2,PAX6,POU3F2,PSAP,PTHLH,PTPRS,RAB8A,ROCK1,RUNX3,SIN3A,SLITRK1,SMAD2,SMC6,STAT6,STC1,STK24,SYNGAP1,TCF3,TCF4,TENM1,TET2,TRPS1,VAMP7…
GO:0006366	transcription by RNA polymerase II	29	784	1.72e-07	ENSP00000174618,ENSP00000257600,ENSP00000257749,ENSP00000258648,ENSP00000262160,ENSP00000262904,ENSP00000287538,ENSP00000295108,ENSP00000296233,ENSP00000300134,ENSP00000306522,ENSP00000306754,ENSP00000308741,ENSP00000309570,ENSP00000310006,ENSP00000329170,ENSP00000340874,ENSP00000346389,ENSP00000356575,ENSP00000357637,ENSP00000366898,ENSP00000375921,ENSP00000379065,ENSP00000380781,ENSP00000381382…	BACH2,CAMTA1,CLOCK,DTX1,E2F3,EBF3,ERG,HIF3A,HIVEP2,KLF15,KLF7,MED4,MEF2A,MEF2C,MNT,NEUROD1,NEUROD2,NFIX,NR1D2,ONECUT2,PAX3,PAX6,POU3F2,RUNX3,SMAD2,STAT6,TCF4,TRPS1,ZIC3
GO:0048856	anatomical structure development	90	5085	2.07e-07	ENSP00000174618,ENSP00000221166,ENSP00000222390,ENSP00000228872,ENSP00000241052,ENSP00000256078,ENSP00000257192,ENSP00000257600,ENSP00000262160,ENSP00000262640,ENSP00000262965,ENSP00000264606,ENSP00000287538,ENSP00000290271,ENSP00000294742,ENSP00000295108,ENSP00000295228,ENSP00000295888,ENSP00000296233,ENSP00000296755,ENSP00000300134,ENSP00000300935,ENSP00000301067,ENSP00000306010,ENSP00000306754…	ACVR1B,ARF4,ARPC5,ASAP1,BAI3,BCL11A,BDNF,CAT,CDKN1B,CELF1,CELF4,CHD7,CHN1,DAG1,DICER1,DLX1,DMD,DSG1,DTX1,EBF3,EFNA3,ERG,FAM73B,FGFRL1,FNDC3A,FOXP2,GGNBP2,HAS2,HCN1,HDAC4,HECA,HGF,HIF3A,HIVEP2,HMGCS1,IGF2,INHBB,INSIG1,KAT6A,KLF15,KLF7,KMT2D,KRAS,MAP1B,MBTD1,MEF2A,MEF2C,MNT,MYCBP2,MYO5A,MYT1L,NEFM,NEGR1,NEUROD1,NEUROD2,NLGN1,NPTX1,NRXN3,ONECUT2,PAX3,PAX6,PCDH17,POU3F2,PSAP,PTHLH,PTPRS,RAB8A,ROCK1,R…
GO:0010468	regulation of gene expression	83	4533	2.79e-07	ENSP00000174618,ENSP00000199320,ENSP00000222390,ENSP00000228872,ENSP00000241052,ENSP00000256078,ENSP00000257749,ENSP00000258648,ENSP00000262133,ENSP00000262160,ENSP00000262241,ENSP00000262904,ENSP00000262965,ENSP00000264606,ENSP00000277225,ENSP00000287538,ENSP00000295108,ENSP00000296233,ENSP00000299687,ENSP00000300134,ENSP00000301067,ENSP00000306010,ENSP00000306522,ENSP00000306754,ENSP00000308741…	ACVR1B,ARF4,BACH2,BAZ2B,BCL11A,CAMTA1,CAND1,CAT,CCNL2,CDKN1B,CELF1,CELF4,CHD7,CLOCK,CPEB2,DICER1,DIMT1,DLX1,E2F3,EBF3,ERG,FOXP2,GGNBP2,H2AFY,HDAC4,HGF,HIF3A,HIVEP2,IGF2,INSIG1,KAT6A,KLF12,KLF15,KLF7,KMT2D,KRAS,MBTD1,MED4,MEF2A,MEF2C,MNT,MYT1L,NEUROD1,NEUROD2,NFIX,NR1D2,ONECUT2,PAX3,PAX6,PHF20L1,POU3F2,PPP1CB,PTHLH,RBAK,RBL2,RCOR1,ROCK1,RPS6KA3,RUNX1T1,RUNX3,SAMD4A,SIN3A,SMAD2,SMG5,STAT6,SUZ12,TCF…
GO:0048468	cell development	41	1493	3.23e-07	ENSP00000221166,ENSP00000256078,ENSP00000264606,ENSP00000290271,ENSP00000295108,ENSP00000295228,ENSP00000296755,ENSP00000300935,ENSP00000301067,ENSP00000306010,ENSP00000306754,ENSP00000307342,ENSP00000307549,ENSP00000309570,ENSP00000329170,ENSP00000340874,ENSP00000346389,ENSP00000349932,ENSP00000354923,ENSP00000357393,ENSP00000359630,ENSP00000365730,ENSP00000366288,ENSP00000382697,ENSP00000382800…	ARF4,BAI3,BDNF,CELF1,CELF4,CHN1,DAG1,DICER1,DMD,EFNA3,FNDC3A,HCN1,HDAC4,INHBB,KLF7,KMT2D,KRAS,MAP1B,MEF2A,MEF2C,MYCBP2,MYT1L,NEFM,NEUROD1,NEUROD2,NLGN1,NPTX1,NRXN3,ONECUT2,PAX6,POU3F2,PTHLH,PTPRS,RAB8A,ROCK1,RUNX3,SLITRK1,STC1,STK24,SYNGAP1,TENM1
GO:0030154	cell differentiation	69	3457	3.94e-07	ENSP00000221166,ENSP00000222390,ENSP00000256078,ENSP00000257192,ENSP00000257600,ENSP00000262160,ENSP00000262640,ENSP00000262965,ENSP00000264606,ENSP00000287538,ENSP00000290271,ENSP00000295108,ENSP00000295228,ENSP00000296233,ENSP00000296755,ENSP00000300134,ENSP00000300935,ENSP00000301067,ENSP00000306010,ENSP00000306754,ENSP00000306991,ENSP00000307342,ENSP00000307549,ENSP00000309570,ENSP00000329170…	ARF4,ASAP1,BAI3,BCL11A,BDNF,CAND1,CELF1,CELF4,CHD7,CHN1,DAG1,DICER1,DLX1,DMD,DSG1,DTX1,EFNA3,ERG,FNDC3A,FOXP2,GGNBP2,HAS2,HCN1,HDAC4,HGF,IGF2,INHBB,KAT6A,KLF15,KLF7,KMT2D,KRAS,MAP1B,MEF2A,MEF2C,MYCBP2,MYO5A,MYT1L,NEFM,NEGR1,NEUROD1,NEUROD2,NLGN1,NPTX1,NRXN3,ONECUT2,PAX6,POU3F2,PSAP,PTHLH,PTPRS,RAB8A,ROCK1,RUNX3,SIN3A,SLITRK1,SMAD2,STAT6,STC1,STK24,SYNGAP1,TCF3,TCF4,TENM1,TET2,TRPS1,VAMP7,YES1,ZIC3
GO:0030182	neuron differentiation	31	940	5.79e-07	ENSP00000221166,ENSP00000295108,ENSP00000296755,ENSP00000300935,ENSP00000306010,ENSP00000306754,ENSP00000307342,ENSP00000307549,ENSP00000309570,ENSP00000329170,ENSP00000340874,ENSP00000346389,ENSP00000354478,ENSP00000357393,ENSP00000359630,ENSP00000365730,ENSP00000366288,ENSP00000382697,ENSP00000382800,ENSP00000386741,ENSP00000392500,ENSP00000396103,ENSP00000403636,ENSP00000403954,ENSP00000404100…	ARF4,BAI3,BDNF,CHN1,DAG1,DICER1,DLX1,EFNA3,HCN1,KLF7,MAP1B,MEF2A,MEF2C,MYCBP2,MYT1L,NEFM,NEUROD1,NEUROD2,NLGN1,NPTX1,NRXN3,ONECUT2,PAX6,POU3F2,RAB8A,ROCK1,RUNX3,SLITRK1,STK24,SYNGAP1,TENM1
GO:0050794	regulation of cellular process	145	10484	7.02e-07	ENSP00000174618,ENSP00000199320,ENSP00000222390,ENSP00000228872,ENSP00000241052,ENSP00000256078,ENSP00000257600,ENSP00000257749,ENSP00000258648,ENSP00000261574,ENSP00000262094,ENSP00000262133,ENSP00000262160,ENSP00000262213,ENSP00000262241,ENSP00000262394,ENSP00000262640,ENSP00000262719,ENSP00000262904,ENSP00000262965,ENSP00000263238,ENSP00000263655,ENSP00000264606,ENSP00000265070,ENSP00000277225…	ACTR3,ACVR1B,AKAP2,ARF4,ARPC5,ASAP1,ATG7,BACH2,BAI3,BAZ2B,BCL11A,BDNF,BNIP3L,CAMTA1,CAND1,CAT,CCNL2,CDKN1B,CELF1,CELF4,CHD7,CHN1,CLOCK,CNRIP1,CPEB2,CYGB,DAG1,DICER1,DIMT1,DLX1,DMD,DTX1,E2F3,EBF3,EFNA3,ELFN2,ERG,FAM89B,FCHSD2,FGFRL1,FOXP2,GGNBP2,GIT2,GOLPH3,GPD1L,H2AFY,HAS2,HDAC4,HECA,HGF,HIF3A,HIVEP2,IGF2,INHBB,INSIG1,IPO5,KAT6A,KLF12,KLF15,KLF7,KMT2D,KRAS,LDLRAD4,LPGAT1,MAP1B,MBTD1,MED4,MEF2A,ME…
GO:1903506	regulation of nucleic acid-templated transcription	71	3683	8.63e-07	ENSP00000174618,ENSP00000222390,ENSP00000228872,ENSP00000241052,ENSP00000256078,ENSP00000257600,ENSP00000257749,ENSP00000258648,ENSP00000262133,ENSP00000262160,ENSP00000262241,ENSP00000262904,ENSP00000262965,ENSP00000264606,ENSP00000277225,ENSP00000287538,ENSP00000295108,ENSP00000296233,ENSP00000299687,ENSP00000300134,ENSP00000301067,ENSP00000306010,ENSP00000306522,ENSP00000306754,ENSP00000308741…	ACVR1B,ARF4,BACH2,BAZ2B,BCL11A,CAMTA1,CAND1,CAT,CCNL2,CDKN1B,CHD7,CLOCK,DICER1,DLX1,DTX1,E2F3,EBF3,ERG,FOXP2,H2AFY,HDAC4,HGF,HIF3A,HIVEP2,IGF2,INSIG1,KAT6A,KLF12,KLF15,KLF7,KMT2D,KRAS,MBTD1,MED4,MEF2A,MEF2C,MNT,MYT1L,NEUROD1,NEUROD2,NFIX,NR1D2,ONECUT2,PAX3,PAX6,PHF20L1,POU3F2,RBAK,RBL2,RCOR1,RPS6KA3,RUNX1T1,RUNX3,SIN3A,SMAD2,STAT6,SUZ12,TCF3,TCF4,TENM1,TET2,TP53INP1,TRIM33,TRPS1,TSHZ1,YES1,ZIC3,Z…
GO:0006351	transcription, DNA-templated	56	2569	9.39e-07	ENSP00000174618,ENSP00000257600,ENSP00000257749,ENSP00000258648,ENSP00000262133,ENSP00000262160,ENSP00000262241,ENSP00000262904,ENSP00000262965,ENSP00000264606,ENSP00000277225,ENSP00000287538,ENSP00000295108,ENSP00000296233,ENSP00000299687,ENSP00000300134,ENSP00000301067,ENSP00000306522,ENSP00000306754,ENSP00000308741,ENSP00000309570,ENSP00000310006,ENSP00000316578,ENSP00000323584,ENSP00000329170…	BACH2,BAZ2B,BCL11A,CAMTA1,CCNL2,CHD7,CLOCK,DLX1,DTX1,E2F3,EBF3,ERG,FOXP2,HDAC4,HIF3A,HIVEP2,KAT6A,KLF12,KLF15,KLF7,KMT2D,MBTD1,MED4,MEF2A,MEF2C,MNT,MYT1L,NEUROD1,NEUROD2,NFIX,NR1D2,ONECUT2,PAX3,PAX6,POU3F2,RBAK,RBL2,RCOR1,RUNX1T1,RUNX3,SIN3A,SMAD2,STAT6,SUZ12,TCF3,TCF4,TENM1,TP53INP1,TRIM33,TRPS1,TSHZ1,ZIC3,ZNF407,ZNF462,ZNF652,ZXDB
GO:0006355	regulation of transcription, DNA-templated	70	3661	1.51e-06	ENSP00000174618,ENSP00000222390,ENSP00000228872,ENSP00000241052,ENSP00000256078,ENSP00000257749,ENSP00000258648,ENSP00000262133,ENSP00000262160,ENSP00000262241,ENSP00000262904,ENSP00000262965,ENSP00000264606,ENSP00000277225,ENSP00000287538,ENSP00000295108,ENSP00000296233,ENSP00000299687,ENSP00000300134,ENSP00000301067,ENSP00000306010,ENSP00000306522,ENSP00000306754,ENSP00000308741,ENSP00000309570…	ACVR1B,ARF4,BACH2,BAZ2B,BCL11A,CAMTA1,CAND1,CAT,CCNL2,CDKN1B,CHD7,CLOCK,DICER1,DLX1,E2F3,EBF3,ERG,FOXP2,H2AFY,HDAC4,HGF,HIF3A,HIVEP2,IGF2,INSIG1,KAT6A,KLF12,KLF15,KLF7,KMT2D,KRAS,MBTD1,MED4,MEF2A,MEF2C,MNT,MYT1L,NEUROD1,NEUROD2,NFIX,NR1D2,ONECUT2,PAX3,PAX6,PHF20L1,POU3F2,RBAK,RBL2,RCOR1,RPS6KA3,RUNX1T1,RUNX3,SIN3A,SMAD2,STAT6,SUZ12,TCF3,TCF4,TENM1,TET2,TP53INP1,TRIM33,TRPS1,TSHZ1,YES1,ZIC3,ZNF407…
GO:0051239	regulation of multicellular organismal process	58	2788	2.32e-06	ENSP00000222390,ENSP00000228872,ENSP00000257600,ENSP00000262160,ENSP00000262640,ENSP00000262719,ENSP00000262965,ENSP00000264606,ENSP00000282541,ENSP00000290271,ENSP00000295108,ENSP00000295228,ENSP00000296755,ENSP00000300134,ENSP00000301067,ENSP00000306754,ENSP00000306991,ENSP00000308741,ENSP00000310006,ENSP00000329170,ENSP00000338774,ENSP00000340874,ENSP00000346389,ENSP00000349932,ENSP00000350364…	ACVR1B,ASAP1,BAI3,BCL11A,BDNF,CDKN1B,CELF2,CELF4,CHD7,CHN1,CLOCK,DAG1,DICER1,DLX1,DMD,DTX1,EFNA3,ERG,FOXP2,GPD1L,H2AFY,HAS2,HDAC4,HGF,IGF2,INHBB,KMT2D,LDLRAD4,MAP1B,MEF2A,MEF2C,MYCBP2,NAV3,NEGR1,NEUROD1,NEUROD2,NLGN1,NR1D2,PAX6,PHLPP1,POU3F2,PTHLH,PTPRS,ROCK1,RUNX3,SIN3A,SLITRK1,SMAD2,STAT6,STC1,STK24,SYNGAP1,TCF3,TCF4,TNRC6A,TNRC6B,TRPS1,VAMP7
GO:1903507	negative regulation of nucleic acid-templated transcription	34	1220	4.95e-06	ENSP00000174618,ENSP00000228872,ENSP00000257749,ENSP00000262160,ENSP00000262241,ENSP00000262965,ENSP00000264606,ENSP00000300134,ENSP00000301067,ENSP00000306754,ENSP00000308741,ENSP00000310006,ENSP00000316578,ENSP00000323584,ENSP00000338774,ENSP00000340874,ENSP00000346389,ENSP00000351250,ENSP00000354478,ENSP00000366897,ENSP00000366898,ENSP00000378402,ENSP00000379065,ENSP00000380120,ENSP00000380136…	BACH2,BCL11A,CDKN1B,CLOCK,DICER1,DLX1,FOXP2,H2AFY,HDAC4,HIF3A,IGF2,KAT6A,KLF12,KMT2D,MEF2A,MEF2C,MNT,MYT1L,NEUROD2,NFIX,NR1D2,PAX6,RBAK,RCOR1,RUNX1T1,RUNX3,SIN3A,SMAD2,STAT6,SUZ12,TCF3,TRIM33,TRPS1,TSHZ1
GO:0051253	negative regulation of RNA metabolic process	35	1303	7.21e-06	ENSP00000174618,ENSP00000228872,ENSP00000257749,ENSP00000262160,ENSP00000262241,ENSP00000262965,ENSP00000264606,ENSP00000300134,ENSP00000301067,ENSP00000306754,ENSP00000308741,ENSP00000310006,ENSP00000316578,ENSP00000323584,ENSP00000338774,ENSP00000340874,ENSP00000346389,ENSP00000351250,ENSP00000354478,ENSP00000366897,ENSP00000366898,ENSP00000378402,ENSP00000379065,ENSP00000380120,ENSP00000380136…	BACH2,BCL11A,CDKN1B,CELF4,CLOCK,DICER1,DLX1,FOXP2,H2AFY,HDAC4,HIF3A,IGF2,KAT6A,KLF12,KMT2D,MEF2A,MEF2C,MNT,MYT1L,NEUROD2,NFIX,NR1D2,PAX6,RBAK,RCOR1,RUNX1T1,RUNX3,SIN3A,SMAD2,STAT6,SUZ12,TCF3,TRIM33,TRPS1,TSHZ1
GO:1901362	organic cyclic compound biosynthetic process	62	3230	1.15e-05	ENSP00000174618,ENSP00000257600,ENSP00000257749,ENSP00000258648,ENSP00000262133,ENSP00000262160,ENSP00000262241,ENSP00000262904,ENSP00000262965,ENSP00000264606,ENSP00000277225,ENSP00000287538,ENSP00000295108,ENSP00000296233,ENSP00000299687,ENSP00000300134,ENSP00000301067,ENSP00000306522,ENSP00000306754,ENSP00000308741,ENSP00000309570,ENSP00000310006,ENSP00000316578,ENSP00000322706,ENSP00000323584…	BACH2,BAZ2B,BCL11A,CAMTA1,CCNL2,CHD7,CLOCK,DLX1,DTX1,E2F3,EBF3,ELOVL6,ERG,FOXP2,GPHN,HDAC4,HIF3A,HIVEP2,HMGCS1,INSIG1,KAT6A,KLF12,KLF15,KLF7,KMT2D,MBTD1,MED4,MEF2A,MEF2C,MNT,MYO5A,MYT1L,NEUROD1,NEUROD2,NFIX,NR1D2,ONECUT2,OSBPL6,PAX3,PAX6,POU3F2,RBAK,RBL2,RCOR1,RUNX1T1,RUNX3,SIN3A,SMAD2,STAT6,SUZ12,TCF3,TCF4,TENM1,TP53INP1,TRIM33,TRPS1,TSHZ1,ZIC3,ZNF407,ZNF462,ZNF652,ZXDB
GO:0000122	negative regulation of transcription by RNA polymerase II	26	809	1.36e-05	ENSP00000174618,ENSP00000257749,ENSP00000262160,ENSP00000262241,ENSP00000262965,ENSP00000264606,ENSP00000300134,ENSP00000310006,ENSP00000316578,ENSP00000323584,ENSP00000338774,ENSP00000340874,ENSP00000346389,ENSP00000351250,ENSP00000354478,ENSP00000366897,ENSP00000378402,ENSP00000379065,ENSP00000380781,ENSP00000382800,ENSP00000386200,ENSP00000391826,ENSP00000396103,ENSP00000404100,ENSP00000423563…	BACH2,BCL11A,DICER1,DLX1,FOXP2,H2AFY,HDAC4,IGF2,KLF12,MEF2A,MEF2C,MNT,MYT1L,NFIX,NR1D2,PAX6,RCOR1,RUNX3,SIN3A,SMAD2,STAT6,SUZ12,TCF3,TRIM33,TRPS1,TSHZ1
GO:0045892	negative regulation of transcription, DNA-templated	32	1169	1.72e-05	ENSP00000174618,ENSP00000228872,ENSP00000257749,ENSP00000262160,ENSP00000262241,ENSP00000262965,ENSP00000264606,ENSP00000300134,ENSP00000301067,ENSP00000308741,ENSP00000310006,ENSP00000316578,ENSP00000323584,ENSP00000338774,ENSP00000340874,ENSP00000346389,ENSP00000351250,ENSP00000354478,ENSP00000366897,ENSP00000378402,ENSP00000379065,ENSP00000380120,ENSP00000380136,ENSP00000380781,ENSP00000382800…	BACH2,BCL11A,CDKN1B,CLOCK,DICER1,DLX1,FOXP2,H2AFY,HDAC4,IGF2,KAT6A,KLF12,KMT2D,MEF2A,MEF2C,MNT,MYT1L,NFIX,NR1D2,PAX6,RBAK,RCOR1,RUNX1T1,RUNX3,SIN3A,SMAD2,STAT6,SUZ12,TCF3,TRIM33,TRPS1,TSHZ1
GO:0045934	negative regulation of nucleobase-containing compound metabolic process	36	1424	1.86e-05	ENSP00000174618,ENSP00000228872,ENSP00000257749,ENSP00000262160,ENSP00000262241,ENSP00000262965,ENSP00000264606,ENSP00000300134,ENSP00000301067,ENSP00000306754,ENSP00000308741,ENSP00000310006,ENSP00000316578,ENSP00000323584,ENSP00000338774,ENSP00000340874,ENSP00000346389,ENSP00000346437,ENSP00000351250,ENSP00000354478,ENSP00000366897,ENSP00000366898,ENSP00000378402,ENSP00000379065,ENSP00000380120…	ATG7,BACH2,BCL11A,CDKN1B,CELF4,CLOCK,DICER1,DLX1,FOXP2,H2AFY,HDAC4,HIF3A,IGF2,KAT6A,KLF12,KMT2D,MEF2A,MEF2C,MNT,MYT1L,NEUROD2,NFIX,NR1D2,PAX6,RBAK,RCOR1,RUNX1T1,RUNX3,SIN3A,SMAD2,STAT6,SUZ12,TCF3,TRIM33,TRPS1,TSHZ1
GO:0044260	cellular macromolecule metabolic process	99	6413	2.06e-05	ENSP00000174618,ENSP00000199320,ENSP00000222390,ENSP00000228872,ENSP00000241052,ENSP00000247020,ENSP00000256078,ENSP00000257600,ENSP00000257749,ENSP00000258648,ENSP00000262133,ENSP00000262160,ENSP00000262241,ENSP00000262394,ENSP00000262719,ENSP00000262904,ENSP00000262915,ENSP00000262965,ENSP00000264606,ENSP00000265070,ENSP00000265857,ENSP00000277225,ENSP00000282369,ENSP00000287538,ENSP00000295108…	ACVR1B,ARF4,ATG7,B4GALT5,BACH2,BAZ2B,BCL11A,BNIP3L,CAMTA1,CAND1,CAT,CCNL2,CDKN1B,CHD7,CLOCK,CPEB2,DICER1,DIMT1,DLX1,DTX1,E2F3,EBF3,EFNA3,ERG,FGFRL1,FOXP2,GET4,GOLPH3,GPHN,HAS2,HDAC4,HGF,HIF3A,HIVEP2,IGF2,KAT6A,KLF12,KLF15,KLF7,KMT2D,KRAS,MBTD1,MED4,MEF2A,MEF2C,MEX3B,MNT,MYCBP2,MYT1L,NAA30,NEUROD1,NEUROD2,NFIX,NR1D2,ONECUT2,OTUD4,PAX3,PAX6,PHLPP1,POU3F2,PPP1CB,PTPRS,RAB8A,RBAK,RBL2,RCOR1,ROCK1,RPS…
GO:0050769	positive regulation of neurogenesis	18	425	2.43e-05	ENSP00000222390,ENSP00000262640,ENSP00000262965,ENSP00000295108,ENSP00000296755,ENSP00000306754,ENSP00000338774,ENSP00000340874,ENSP00000350364,ENSP00000354478,ENSP00000354923,ENSP00000366288,ENSP00000381382,ENSP00000392500,ENSP00000404100,ENSP00000414303,ENSP00000437256,ENSP00000442600	BCL11A,BDNF,DAG1,DICER1,DLX1,DMD,HGF,MAP1B,MEF2C,NEGR1,NEUROD1,NEUROD2,NLGN1,PAX6,SLITRK1,TCF3,TCF4,VAMP7
GO:0016070	RNA metabolic process	63	3430	3.85e-05	ENSP00000174618,ENSP00000199320,ENSP00000257600,ENSP00000257749,ENSP00000258648,ENSP00000262133,ENSP00000262160,ENSP00000262241,ENSP00000262904,ENSP00000262965,ENSP00000264606,ENSP00000277225,ENSP00000287538,ENSP00000295108,ENSP00000296233,ENSP00000299687,ENSP00000300134,ENSP00000301067,ENSP00000306522,ENSP00000306754,ENSP00000308741,ENSP00000309570,ENSP00000310006,ENSP00000316578,ENSP00000323584…	BACH2,BAZ2B,BCL11A,CAMTA1,CCNL2,CELF1,CELF2,CELF4,CHD7,CLOCK,DICER1,DIMT1,DLX1,DTX1,E2F3,EBF3,ERG,FOXP2,HDAC4,HIF3A,HIVEP2,KAT6A,KLF12,KLF15,KLF7,KMT2D,MBTD1,MED4,MEF2A,MEF2C,MNT,MYT1L,NEUROD1,NEUROD2,NFIX,NR1D2,ONECUT2,PAX3,PAX6,POU3F2,RBAK,RBL2,RCOR1,RUNX1T1,RUNX3,SAMD4A,SIN3A,SMAD2,SMG5,STAT6,SUZ12,TCF3,TCF4,TENM1,TP53INP1,TRIM33,TRPS1,TSHZ1,ZIC3,ZNF407,ZNF462,ZNF652,ZXDB
GO:0051962	positive regulation of nervous system development	19	488	3.85e-05	ENSP00000222390,ENSP00000262640,ENSP00000262965,ENSP00000295108,ENSP00000296755,ENSP00000306754,ENSP00000338774,ENSP00000340874,ENSP00000350364,ENSP00000354478,ENSP00000354923,ENSP00000359630,ENSP00000366288,ENSP00000381382,ENSP00000392500,ENSP00000404100,ENSP00000414303,ENSP00000437256,ENSP00000442600	BAI3,BCL11A,BDNF,DAG1,DICER1,DLX1,DMD,HGF,MAP1B,MEF2C,NEGR1,NEUROD1,NEUROD2,NLGN1,PAX6,SLITRK1,TCF3,TCF4,VAMP7
GO:0010720	positive regulation of cell development	19	491	4.11e-05	ENSP00000222390,ENSP00000262640,ENSP00000262965,ENSP00000295108,ENSP00000296755,ENSP00000306754,ENSP00000306991,ENSP00000338774,ENSP00000340874,ENSP00000350364,ENSP00000354478,ENSP00000354923,ENSP00000366288,ENSP00000381382,ENSP00000392500,ENSP00000404100,ENSP00000414303,ENSP00000437256,ENSP00000442600	BCL11A,BDNF,DAG1,DICER1,DLX1,DMD,HAS2,HGF,MAP1B,MEF2C,NEGR1,NEUROD1,NEUROD2,NLGN1,PAX6,SLITRK1,TCF3,TCF4,VAMP7
GO:0010975	regulation of neuron projection development	18	443	4.11e-05	ENSP00000222390,ENSP00000262640,ENSP00000296755,ENSP00000329170,ENSP00000338774,ENSP00000340874,ENSP00000349932,ENSP00000350364,ENSP00000354923,ENSP00000359630,ENSP00000365730,ENSP00000366288,ENSP00000386741,ENSP00000392500,ENSP00000403636,ENSP00000414303,ENSP00000429900,ENSP00000444596	ASAP1,BAI3,BCL11A,BDNF,CHN1,DMD,HGF,MAP1B,MEF2C,MYCBP2,NEGR1,NLGN1,POU3F2,PTPRS,SLITRK1,STK24,SYNGAP1,VAMP7
GO:0032501	multicellular organismal process	99	6507	4.11e-05	ENSP00000174618,ENSP00000221166,ENSP00000222390,ENSP00000228872,ENSP00000241052,ENSP00000256078,ENSP00000257192,ENSP00000257600,ENSP00000262160,ENSP00000262241,ENSP00000262640,ENSP00000262965,ENSP00000264606,ENSP00000282541,ENSP00000287538,ENSP00000290271,ENSP00000294742,ENSP00000295108,ENSP00000295228,ENSP00000295888,ENSP00000296233,ENSP00000296755,ENSP00000300134,ENSP00000300935,ENSP00000301067…	ACVR1B,ARF4,ARPC5,ASAP1,BAI3,BCL11A,BDNF,CAMTA1,CAT,CDKN1B,CELF1,CELF4,CHD7,CHN1,CLOCK,DAG1,DICER1,DLX1,DMD,DSG1,DTX1,EBF3,EFNA3,ERG,FAM73B,FGFRL1,FNDC3A,FOXP2,GGNBP2,GPD1L,HAS2,HCN1,HDAC4,HECA,HGF,HIF3A,HIVEP2,HMGCS1,IGF2,INHBB,INSIG1,KAT6A,KLF15,KLF7,KMT2D,KRAS,MAP1B,MBTD1,MEF2A,MEF2C,MNT,MYCBP2,MYO5A,MYT1L,NEFM,NEGR1,NEUROD1,NEUROD2,NLGN1,NPTX1,NR1D2,NRXN3,ONECUT2,PAX3,PAX6,PCDH17,POU3F2,PPP1C…
GO:0034645	cellular macromolecule biosynthetic process	64	3518	4.11e-05	ENSP00000174618,ENSP00000247020,ENSP00000257600,ENSP00000257749,ENSP00000258648,ENSP00000262133,ENSP00000262160,ENSP00000262241,ENSP00000262904,ENSP00000262915,ENSP00000262965,ENSP00000264606,ENSP00000265070,ENSP00000277225,ENSP00000287538,ENSP00000295108,ENSP00000296233,ENSP00000299687,ENSP00000300134,ENSP00000301067,ENSP00000306522,ENSP00000306754,ENSP00000306991,ENSP00000308741,ENSP00000309570…	ATG7,B4GALT5,BACH2,BAZ2B,BCL11A,CAMTA1,CCNL2,CHD7,CLOCK,CPEB2,DLX1,DTX1,E2F3,EBF3,ERG,FOXP2,GOLPH3,HAS2,HDAC4,HIF3A,HIVEP2,KAT6A,KLF12,KLF15,KLF7,KMT2D,MBTD1,MED4,MEF2A,MEF2C,MNT,MYT1L,NEUROD1,NEUROD2,NFIX,NR1D2,ONECUT2,PAX3,PAX6,POU3F2,RBAK,RBL2,RCOR1,RUNX1T1,RUNX3,SDF2,SIN3A,SMAD2,ST3GAL3,STAT6,SUZ12,TCF3,TCF4,TENM1,TET2,TP53INP1,TRIM33,TRPS1,TSHZ1,ZIC3,ZNF407,ZNF462,ZNF652,ZXDB
GO:0120035	regulation of plasma membrane bounded cell projection organization	21	600	4.93e-05	ENSP00000222390,ENSP00000262640,ENSP00000264606,ENSP00000296755,ENSP00000329170,ENSP00000338774,ENSP00000340874,ENSP00000349932,ENSP00000350364,ENSP00000354923,ENSP00000359630,ENSP00000365730,ENSP00000366288,ENSP00000381007,ENSP00000386741,ENSP00000392500,ENSP00000403636,ENSP00000403954,ENSP00000414303,ENSP00000429900,ENSP00000444596	ASAP1,BAI3,BCL11A,BDNF,CHN1,DMD,HDAC4,HGF,MAP1B,MEF2C,MYCBP2,NAV3,NEGR1,NLGN1,POU3F2,PTPRS,SLITRK1,STK24,SYNGAP1,TENM1,VAMP7
GO:0018130	heterocycle biosynthetic process	58	3095	6.16e-05	ENSP00000174618,ENSP00000257600,ENSP00000257749,ENSP00000258648,ENSP00000262133,ENSP00000262160,ENSP00000262241,ENSP00000262904,ENSP00000262965,ENSP00000264606,ENSP00000277225,ENSP00000287538,ENSP00000295108,ENSP00000296233,ENSP00000299687,ENSP00000300134,ENSP00000301067,ENSP00000306522,ENSP00000306754,ENSP00000308741,ENSP00000309570,ENSP00000310006,ENSP00000316578,ENSP00000323584,ENSP00000329170…	BACH2,BAZ2B,BCL11A,CAMTA1,CCNL2,CHD7,CLOCK,DLX1,DTX1,E2F3,EBF3,ELOVL6,ERG,FOXP2,GPHN,HDAC4,HIF3A,HIVEP2,KAT6A,KLF12,KLF15,KLF7,KMT2D,MBTD1,MED4,MEF2A,MEF2C,MNT,MYT1L,NEUROD1,NEUROD2,NFIX,NR1D2,ONECUT2,PAX3,PAX6,POU3F2,RBAK,RBL2,RCOR1,RUNX1T1,RUNX3,SIN3A,SMAD2,STAT6,SUZ12,TCF3,TCF4,TENM1,TP53INP1,TRIM33,TRPS1,TSHZ1,ZIC3,ZNF407,ZNF462,ZNF652,ZXDB
GO:0010467	gene expression	66	3733	6.42e-05	ENSP00000174618,ENSP00000199320,ENSP00000257600,ENSP00000257749,ENSP00000258648,ENSP00000262133,ENSP00000262160,ENSP00000262241,ENSP00000262904,ENSP00000262965,ENSP00000264606,ENSP00000265070,ENSP00000277225,ENSP00000287538,ENSP00000295108,ENSP00000296233,ENSP00000299687,ENSP00000300134,ENSP00000301067,ENSP00000306522,ENSP00000306754,ENSP00000308741,ENSP00000309570,ENSP00000310006,ENSP00000310623…	BACH2,BAZ2B,BCL11A,CAMTA1,CCNL2,CELF1,CELF2,CELF4,CHD7,CLOCK,CPEB2,DICER1,DIMT1,DLX1,DTX1,E2F3,EBF3,ERG,FOXP2,GOLPH3,HDAC4,HIF3A,HIVEP2,ISCU,KAT6A,KLF12,KLF15,KLF7,KMT2D,MBTD1,MED4,MEF2A,MEF2C,MNT,MYT1L,NAA30,NEUROD1,NEUROD2,NFIX,NR1D2,ONECUT2,PAX3,PAX6,POU3F2,RBAK,RBL2,RCOR1,RUNX1T1,RUNX3,SIN3A,SMAD2,SMG5,STAT6,SUZ12,TCF3,TCF4,TENM1,TP53INP1,TRIM33,TRPS1,TSHZ1,ZIC3,ZNF407,ZNF462,ZNF652,ZXDB
GO:0019438	aromatic compound biosynthetic process	58	3100	6.42e-05	ENSP00000174618,ENSP00000257600,ENSP00000257749,ENSP00000258648,ENSP00000262133,ENSP00000262160,ENSP00000262241,ENSP00000262904,ENSP00000262965,ENSP00000264606,ENSP00000277225,ENSP00000287538,ENSP00000295108,ENSP00000296233,ENSP00000299687,ENSP00000300134,ENSP00000301067,ENSP00000306522,ENSP00000306754,ENSP00000308741,ENSP00000309570,ENSP00000310006,ENSP00000316578,ENSP00000323584,ENSP00000329170…	BACH2,BAZ2B,BCL11A,CAMTA1,CCNL2,CHD7,CLOCK,DLX1,DTX1,E2F3,EBF3,ELOVL6,ERG,FOXP2,HDAC4,HIF3A,HIVEP2,KAT6A,KLF12,KLF15,KLF7,KMT2D,MBTD1,MED4,MEF2A,MEF2C,MNT,MYO5A,MYT1L,NEUROD1,NEUROD2,NFIX,NR1D2,ONECUT2,PAX3,PAX6,POU3F2,RBAK,RBL2,RCOR1,RUNX1T1,RUNX3,SIN3A,SMAD2,STAT6,SUZ12,TCF3,TCF4,TENM1,TP53INP1,TRIM33,TRPS1,TSHZ1,ZIC3,ZNF407,ZNF462,ZNF652,ZXDB
GO:0016043	cellular component organization	83	5163	6.76e-05	ENSP00000221166,ENSP00000222390,ENSP00000241052,ENSP00000256078,ENSP00000257192,ENSP00000262133,ENSP00000262160,ENSP00000262241,ENSP00000262640,ENSP00000263238,ENSP00000264606,ENSP00000265070,ENSP00000265857,ENSP00000277225,ENSP00000277575,ENSP00000282369,ENSP00000290271,ENSP00000294742,ENSP00000296755,ENSP00000300935,ENSP00000301067,ENSP00000306010,ENSP00000306991,ENSP00000307342,ENSP00000307549…	ACTR3,AKAP2,ARF4,ARPC5,ASAP1,ATG7,BAI3,BAZ2B,BCL11A,BDNF,BNIP3L,CAND1,CAT,CELF1,CELF2,CELF4,CHD7,CHN1,CLOCK,CLUH,CORO2B,DAG1,DICER1,DMD,DMXL1,DSG1,EFNA3,EPB41L1,FAM73B,FCHSD2,FGFRL1,GET4,GOLPH3,GPHN,H2AFY,HAS2,HCN1,HDAC4,HGF,ISCU,KAT6A,KCNA4,KLF7,KMT2D,KRAS,MAP1B,MBTD1,MEF2A,MEF2C,MID1IP1,MYCBP2,MYO5A,NEFM,NLGN1,NPTX1,NRXN3,ONECUT2,PAX6,PCDH17,PTPRS,RAB8A,RBL2,RCOR1,ROCK1,SHANK2,SIN3A,SLITRK1,SMA…
GO:0034654	nucleobase-containing compound biosynthetic process	57	3031	6.76e-05	ENSP00000174618,ENSP00000257600,ENSP00000257749,ENSP00000258648,ENSP00000262133,ENSP00000262160,ENSP00000262241,ENSP00000262904,ENSP00000262965,ENSP00000264606,ENSP00000277225,ENSP00000287538,ENSP00000295108,ENSP00000296233,ENSP00000299687,ENSP00000300134,ENSP00000301067,ENSP00000306522,ENSP00000306754,ENSP00000308741,ENSP00000309570,ENSP00000310006,ENSP00000316578,ENSP00000323584,ENSP00000329170…	BACH2,BAZ2B,BCL11A,CAMTA1,CCNL2,CHD7,CLOCK,DLX1,DTX1,E2F3,EBF3,ELOVL6,ERG,FOXP2,HDAC4,HIF3A,HIVEP2,KAT6A,KLF12,KLF15,KLF7,KMT2D,MBTD1,MED4,MEF2A,MEF2C,MNT,MYT1L,NEUROD1,NEUROD2,NFIX,NR1D2,ONECUT2,PAX3,PAX6,POU3F2,RBAK,RBL2,RCOR1,RUNX1T1,RUNX3,SIN3A,SMAD2,STAT6,SUZ12,TCF3,TCF4,TENM1,TP53INP1,TRIM33,TRPS1,TSHZ1,ZIC3,ZNF407,ZNF462,ZNF652,ZXDB
GO:0032879	regulation of localization	50	2524	8.49e-05	ENSP00000222390,ENSP00000228872,ENSP00000261574,ENSP00000262094,ENSP00000262640,ENSP00000264606,ENSP00000265070,ENSP00000277575,ENSP00000282541,ENSP00000290271,ENSP00000293230,ENSP00000295108,ENSP00000295228,ENSP00000296233,ENSP00000296755,ENSP00000300935,ENSP00000306991,ENSP00000307342,ENSP00000308741,ENSP00000319096,ENSP00000328511,ENSP00000340874,ENSP00000344215,ENSP00000344741,ENSP00000345055…	ACVR1B,BDNF,BNIP3L,CDKN1B,CHD7,CLOCK,CYGB,DAG1,DMD,FAM89B,GOLPH3,GPD1L,H2AFY,HAS2,HCN1,HDAC4,HGF,INHBB,INSIG1,IPO5,KCNA4,KCNQ5,KLF15,LDLRAD4,LEPROTL1,MAP1B,MEF2A,MEF2C,MYCBP2,MYO5A,NAV3,NEUROD1,NLGN1,ONECUT2,PAX6,PCDH17,RAB27B,RAB8A,RAP2B,ROCK1,SIN3A,STC1,STK24,TBC1D14,TENM1,TP53INP1,USP6NL,VAMP7,WLS,YES1
GO:0000902	cell morphogenesis	21	626	8.53e-05	ENSP00000222390,ENSP00000290271,ENSP00000296755,ENSP00000300935,ENSP00000307549,ENSP00000309570,ENSP00000340874,ENSP00000346389,ENSP00000357393,ENSP00000365730,ENSP00000366288,ENSP00000382697,ENSP00000386741,ENSP00000392500,ENSP00000403954,ENSP00000404100,ENSP00000414303,ENSP00000437256,ENSP00000442600,ENSP00000444596,ENSP00000451648	BDNF,CHN1,DAG1,DICER1,EFNA3,HGF,KLF7,MAP1B,MEF2A,MEF2C,MYCBP2,NLGN1,NPTX1,NRXN3,PAX6,RAB8A,ROCK1,SLITRK1,STC1,STK24,TENM1
GO:0051128	regulation of cellular component organization	47	2306	8.58e-05	ENSP00000222390,ENSP00000228872,ENSP00000262640,ENSP00000263238,ENSP00000264606,ENSP00000265070,ENSP00000277575,ENSP00000282369,ENSP00000294742,ENSP00000296755,ENSP00000306754,ENSP00000306991,ENSP00000329170,ENSP00000338774,ENSP00000340874,ENSP00000344741,ENSP00000346437,ENSP00000349932,ENSP00000350364,ENSP00000352420,ENSP00000354923,ENSP00000355261,ENSP00000359630,ENSP00000365730,ENSP00000366288…	ACTR3,ACVR1B,ARPC5,ASAP1,ATG7,BAI3,BCL11A,BDNF,BNIP3L,CAND1,CDKN1B,CHN1,DAG1,DMD,FCHSD2,GOLPH3,H2AFY,HAS2,HDAC4,HGF,IGF2,INSIG1,LDLRAD4,MAP1B,MEF2C,MID1IP1,MYCBP2,NAV3,NEGR1,NEUROD2,NLGN1,POU3F2,PTPRS,ROCK1,RPS6KA3,SIN3A,SLITRK1,SMG5,STK24,STK38L,SYNGAP1,SYNJ1,TBC1D14,TENM1,TRIM36,USP6NL,VAMP7
GO:0045666	positive regulation of neuron differentiation	15	337	0.0001	ENSP00000222390,ENSP00000262640,ENSP00000262965,ENSP00000295108,ENSP00000296755,ENSP00000306754,ENSP00000338774,ENSP00000340874,ENSP00000350364,ENSP00000354478,ENSP00000354923,ENSP00000366288,ENSP00000381382,ENSP00000392500,ENSP00000414303	BCL11A,BDNF,DLX1,DMD,HGF,MAP1B,MEF2C,NEGR1,NEUROD1,NEUROD2,NLGN1,SLITRK1,TCF3,TCF4,VAMP7
GO:0051094	positive regulation of developmental process	32	1286	0.0001	ENSP00000222390,ENSP00000256078,ENSP00000262160,ENSP00000262640,ENSP00000262965,ENSP00000295108,ENSP00000296755,ENSP00000300134,ENSP00000306754,ENSP00000306991,ENSP00000329170,ENSP00000338774,ENSP00000340874,ENSP00000346389,ENSP00000350364,ENSP00000354478,ENSP00000354923,ENSP00000359630,ENSP00000366288,ENSP00000368884,ENSP00000381382,ENSP00000382800,ENSP00000386200,ENSP00000391826,ENSP00000392028…	ACVR1B,BAI3,BCL11A,BDNF,CHD7,DAG1,DICER1,DLX1,DMD,FOXP2,H2AFY,HAS2,HGF,IGF2,KRAS,MAP1B,MEF2A,MEF2C,NEGR1,NEUROD1,NEUROD2,NLGN1,PAX6,POU3F2,RPS6KA3,RUNX3,SLITRK1,SMAD2,STAT6,TCF3,TCF4,VAMP7
GO:0071840	cellular component organization or biogenesis	84	5342	0.00013	ENSP00000199320,ENSP00000221166,ENSP00000222390,ENSP00000241052,ENSP00000256078,ENSP00000257192,ENSP00000262133,ENSP00000262160,ENSP00000262241,ENSP00000262640,ENSP00000263238,ENSP00000264606,ENSP00000265070,ENSP00000265857,ENSP00000277225,ENSP00000277575,ENSP00000282369,ENSP00000290271,ENSP00000294742,ENSP00000296755,ENSP00000300935,ENSP00000301067,ENSP00000306010,ENSP00000306991,ENSP00000307342…	ACTR3,AKAP2,ARF4,ARPC5,ASAP1,ATG7,BAI3,BAZ2B,BCL11A,BDNF,BNIP3L,CAND1,CAT,CELF1,CELF2,CELF4,CHD7,CHN1,CLOCK,CLUH,CORO2B,DAG1,DICER1,DIMT1,DMD,DMXL1,DSG1,EFNA3,EPB41L1,FAM73B,FCHSD2,FGFRL1,GET4,GOLPH3,GPHN,H2AFY,HAS2,HCN1,HDAC4,HGF,ISCU,KAT6A,KCNA4,KLF7,KMT2D,KRAS,MAP1B,MBTD1,MEF2A,MEF2C,MID1IP1,MYCBP2,MYO5A,NEFM,NLGN1,NPTX1,NRXN3,ONECUT2,PAX6,PCDH17,PTPRS,RAB8A,RBL2,RCOR1,ROCK1,SHANK2,SIN3A,SLITR…
GO:0009653	anatomical structure morphogenesis	42	1992	0.00014	ENSP00000222390,ENSP00000256078,ENSP00000262160,ENSP00000287538,ENSP00000290271,ENSP00000295108,ENSP00000296755,ENSP00000300134,ENSP00000300935,ENSP00000306991,ENSP00000307342,ENSP00000307549,ENSP00000309570,ENSP00000323584,ENSP00000340874,ENSP00000344741,ENSP00000346389,ENSP00000346829,ENSP00000354478,ENSP00000357393,ENSP00000359630,ENSP00000365730,ENSP00000366288,ENSP00000366898,ENSP00000375921…	BAI3,BDNF,CHD7,CHN1,DAG1,DICER1,DLX1,EFNA3,ERG,FGFRL1,FOXP2,HAS2,HCN1,HGF,HIF3A,IGF2,INSIG1,KLF7,KRAS,MAP1B,MEF2A,MEF2C,MYCBP2,MYO5A,NEUROD1,NLGN1,NPTX1,NRXN3,ONECUT2,PAX3,PAX6,RAB8A,ROCK1,SLITRK1,SMAD2,STAT6,STC1,STK24,TENM1,TSHZ1,WLS,ZIC3
GO:0010769	regulation of cell morphogenesis involved in differentiation	13	263	0.00016	ENSP00000262640,ENSP00000296755,ENSP00000306991,ENSP00000329170,ENSP00000338774,ENSP00000349932,ENSP00000359630,ENSP00000366288,ENSP00000386741,ENSP00000392500,ENSP00000403636,ENSP00000414303,ENSP00000444596	BAI3,BCL11A,BDNF,CHN1,HAS2,MAP1B,MYCBP2,NLGN1,POU3F2,PTPRS,SLITRK1,SYNGAP1,VAMP7
GO:0048812	neuron projection morphogenesis	17	448	0.00016	ENSP00000296755,ENSP00000300935,ENSP00000307549,ENSP00000309570,ENSP00000346389,ENSP00000357393,ENSP00000365730,ENSP00000366288,ENSP00000382697,ENSP00000386741,ENSP00000392500,ENSP00000404100,ENSP00000414303,ENSP00000437256,ENSP00000442600,ENSP00000444596,ENSP00000451648	BDNF,CHN1,DAG1,DICER1,EFNA3,KLF7,MAP1B,MEF2A,MYCBP2,NLGN1,NPTX1,NRXN3,PAX6,RAB8A,ROCK1,SLITRK1,STK24
GO:0031175	neuron projection development	20	616	0.00022	ENSP00000221166,ENSP00000296755,ENSP00000300935,ENSP00000306010,ENSP00000307549,ENSP00000309570,ENSP00000346389,ENSP00000357393,ENSP00000365730,ENSP00000366288,ENSP00000382697,ENSP00000386741,ENSP00000392500,ENSP00000403636,ENSP00000404100,ENSP00000414303,ENSP00000437256,ENSP00000442600,ENSP00000444596,ENSP00000451648	ARF4,BDNF,CHN1,DAG1,DICER1,EFNA3,KLF7,MAP1B,MEF2A,MYCBP2,NEFM,NLGN1,NPTX1,NRXN3,PAX6,RAB8A,ROCK1,SLITRK1,STK24,SYNGAP1
GO:0045597	positive regulation of cell differentiation	25	908	0.00024	ENSP00000222390,ENSP00000262160,ENSP00000262640,ENSP00000262965,ENSP00000295108,ENSP00000296755,ENSP00000306754,ENSP00000306991,ENSP00000338774,ENSP00000340874,ENSP00000346389,ENSP00000350364,ENSP00000354478,ENSP00000354923,ENSP00000366288,ENSP00000368884,ENSP00000381382,ENSP00000382800,ENSP00000392500,ENSP00000404100,ENSP00000414303,ENSP00000423563,ENSP00000437256,ENSP00000442600,ENSP00000442656	ACVR1B,BCL11A,BDNF,DAG1,DICER1,DLX1,DMD,H2AFY,HAS2,HGF,MAP1B,MEF2A,MEF2C,NEGR1,NEUROD1,NEUROD2,NLGN1,PAX6,RPS6KA3,RUNX3,SLITRK1,SMAD2,TCF3,TCF4,VAMP7
GO:0090304	nucleic acid metabolic process	66	3941	0.00035	ENSP00000174618,ENSP00000199320,ENSP00000257600,ENSP00000257749,ENSP00000258648,ENSP00000262133,ENSP00000262160,ENSP00000262241,ENSP00000262904,ENSP00000262965,ENSP00000264606,ENSP00000277225,ENSP00000287538,ENSP00000295108,ENSP00000296233,ENSP00000299687,ENSP00000300134,ENSP00000301067,ENSP00000306522,ENSP00000306754,ENSP00000308741,ENSP00000309570,ENSP00000310006,ENSP00000316578,ENSP00000323584…	BACH2,BAZ2B,BCL11A,CAMTA1,CCNL2,CELF1,CELF2,CELF4,CHD7,CLOCK,DICER1,DIMT1,DLX1,DTX1,E2F3,EBF3,ERG,FOXP2,HDAC4,HIF3A,HIVEP2,KAT6A,KLF12,KLF15,KLF7,KMT2D,MBTD1,MED4,MEF2A,MEF2C,MNT,MYT1L,NEUROD1,NEUROD2,NFIX,NR1D2,ONECUT2,PAX3,PAX6,POU3F2,RBAK,RBL2,RCOR1,RUNX1T1,RUNX3,SAMD4A,SIN3A,SMAD2,SMC6,SMG5,STAT6,SUZ12,TAOK3,TCF3,TCF4,TENM1,TET2,TP53INP1,TRIM33,TRPS1,TSHZ1,ZIC3,ZNF407,ZNF462,ZNF652,ZXDB
GO:0031016	pancreas development	7	72	0.00046	ENSP00000262160,ENSP00000287538,ENSP00000295108,ENSP00000346829,ENSP00000391826,ENSP00000404100,ENSP00000419185	IGF2,NEUROD1,ONECUT2,PAX6,SMAD2,WLS,ZIC3
GO:0044237	cellular metabolic process	119	8797	0.00047	ENSP00000174618,ENSP00000199320,ENSP00000222390,ENSP00000228872,ENSP00000241052,ENSP00000247020,ENSP00000256078,ENSP00000257600,ENSP00000257749,ENSP00000258648,ENSP00000261386,ENSP00000262133,ENSP00000262160,ENSP00000262241,ENSP00000262394,ENSP00000262719,ENSP00000262904,ENSP00000262915,ENSP00000262965,ENSP00000264606,ENSP00000265070,ENSP00000265857,ENSP00000277225,ENSP00000282369,ENSP00000282541…	ACVR1B,ARF4,ATG7,B4GALT5,BACH2,BAZ2B,BCL11A,BNIP3L,CAMTA1,CAND1,CAT,CCNL2,CDKN1B,CELF1,CELF2,CELF4,CHD7,CLOCK,CPEB2,CYGB,DICER1,DIMT1,DLX1,DMD,DTX1,E2F3,EBF3,EFNA3,ELOVL6,ERG,FGFRL1,FOXP2,GDE1,GET4,GOLPH3,GPD1L,GPHN,HAS2,HDAC4,HGF,HIF3A,HIVEP2,HMGCS1,IGF2,INSIG1,ISCU,KAT6A,KLF12,KLF15,KLF7,KMT2D,KRAS,LPGAT1,MBTD1,MED4,MEF2A,MEF2C,MEX3B,MNT,MRS2,MYCBP2,MYO5A,MYT1L,NAA30,NDUFA4,NEUROD1,NEUROD2,NFIX…
GO:0044249	cellular biosynthetic process	73	4567	0.00047	ENSP00000174618,ENSP00000247020,ENSP00000257600,ENSP00000257749,ENSP00000258648,ENSP00000262133,ENSP00000262160,ENSP00000262241,ENSP00000262904,ENSP00000262915,ENSP00000262965,ENSP00000264606,ENSP00000265070,ENSP00000277225,ENSP00000282541,ENSP00000287538,ENSP00000295108,ENSP00000296233,ENSP00000299687,ENSP00000300134,ENSP00000301067,ENSP00000306522,ENSP00000306754,ENSP00000306991,ENSP00000308741…	ATG7,B4GALT5,BACH2,BAZ2B,BCL11A,CAMTA1,CCNL2,CHD7,CLOCK,CPEB2,DLX1,DMD,DTX1,E2F3,EBF3,ELOVL6,ERG,FOXP2,GOLPH3,GPD1L,GPHN,HAS2,HDAC4,HIF3A,HIVEP2,HMGCS1,KAT6A,KLF12,KLF15,KLF7,KMT2D,LPGAT1,MBTD1,MED4,MEF2A,MEF2C,MNT,MYO5A,MYT1L,NEUROD1,NEUROD2,NFIX,NR1D2,ONECUT2,OSBPL6,PAX3,PAX6,POU3F2,RBAK,RBL2,RCOR1,RUNX1T1,RUNX3,SDF2,SIN3A,SMAD2,ST3GAL3,STAT6,SUZ12,SYNJ1,TCF3,TCF4,TENM1,TET2,TP53INP1,TRIM33,TRP…
GO:1901576	organic substance biosynthetic process	74	4656	0.00047	ENSP00000174618,ENSP00000247020,ENSP00000257600,ENSP00000257749,ENSP00000258648,ENSP00000262133,ENSP00000262160,ENSP00000262241,ENSP00000262904,ENSP00000262915,ENSP00000262965,ENSP00000264606,ENSP00000265070,ENSP00000277225,ENSP00000282541,ENSP00000287538,ENSP00000295108,ENSP00000296233,ENSP00000299687,ENSP00000300134,ENSP00000301067,ENSP00000306522,ENSP00000306754,ENSP00000306991,ENSP00000308741…	ATG7,B4GALT5,BACH2,BAZ2B,BCL11A,CAMTA1,CCNL2,CHD7,CLOCK,CPEB2,DLX1,DMD,DTX1,E2F3,EBF3,ELOVL6,ERG,FOXP2,GOLPH3,GPD1L,GPHN,HAS2,HDAC4,HIF3A,HIVEP2,HMGCS1,INSIG1,KAT6A,KLF12,KLF15,KLF7,KMT2D,LPGAT1,MBTD1,MED4,MEF2A,MEF2C,MNT,MYO5A,MYT1L,NEUROD1,NEUROD2,NFIX,NR1D2,ONECUT2,OSBPL6,PAX3,PAX6,POU3F2,RBAK,RBL2,RCOR1,RUNX1T1,RUNX3,SDF2,SIN3A,SMAD2,ST3GAL3,STAT6,SUZ12,SYNJ1,TCF3,TCF4,TENM1,TET2,TP53INP1,TRI…
GO:0043170	macromolecule metabolic process	105	7453	0.00048	ENSP00000174618,ENSP00000199320,ENSP00000222390,ENSP00000228872,ENSP00000241052,ENSP00000247020,ENSP00000256078,ENSP00000257600,ENSP00000257749,ENSP00000258648,ENSP00000262133,ENSP00000262160,ENSP00000262241,ENSP00000262394,ENSP00000262719,ENSP00000262904,ENSP00000262915,ENSP00000262965,ENSP00000264606,ENSP00000265070,ENSP00000265857,ENSP00000277225,ENSP00000282369,ENSP00000287538,ENSP00000295108…	ACVR1B,ARF4,ATG7,B4GALT5,BACH2,BAZ2B,BCL11A,BNIP3L,CAMTA1,CAND1,CAT,CCNL2,CDKN1B,CELF1,CELF2,CELF4,CHD7,CLOCK,CPEB2,DAG1,DICER1,DIMT1,DLX1,DTX1,E2F3,EBF3,EFNA3,ERG,FGFRL1,FOXP2,GET4,GOLPH3,GPHN,HAS2,HDAC4,HGF,HIF3A,HIVEP2,IGF2,ISCU,KAT6A,KLF12,KLF15,KLF7,KMT2D,KRAS,MBTD1,MED4,MEF2A,MEF2C,MEX3B,MNT,MYCBP2,MYT1L,NAA30,NEUROD1,NEUROD2,NFIX,NR1D2,ONECUT2,OTUD4,PAX3,PAX6,PHLPP1,POU3F2,PPP1CB,PTPRS,RAB…
GO:0044238	primary metabolic process	119	8808	0.00048	ENSP00000174618,ENSP00000199320,ENSP00000222390,ENSP00000228872,ENSP00000241052,ENSP00000247020,ENSP00000256078,ENSP00000257600,ENSP00000257749,ENSP00000258648,ENSP00000261386,ENSP00000262133,ENSP00000262160,ENSP00000262241,ENSP00000262394,ENSP00000262719,ENSP00000262904,ENSP00000262915,ENSP00000262965,ENSP00000264606,ENSP00000265070,ENSP00000265857,ENSP00000277225,ENSP00000282369,ENSP00000282541…	ACVR1B,ARF4,ATG7,B4GALT5,BACH2,BAZ2B,BCL11A,BNIP3L,CAMTA1,CAND1,CAT,CCNL2,CDKN1B,CELF1,CELF2,CELF4,CHD7,CLOCK,CPEB2,CYGB,DAG1,DICER1,DIMT1,DLX1,DTX1,E2F3,EBF3,EFNA3,ELOVL6,ERG,FGFRL1,FOXP2,GDE1,GET4,GOLPH3,GPD1L,GPHN,HAS2,HDAC4,HGF,HIF3A,HIVEP2,HMGCS1,IGF2,INSIG1,ISCU,KAT6A,KLF12,KLF15,KLF7,KMT2D,KRAS,LPGAT1,MBTD1,MED4,MEF2A,MEF2C,MEX3B,MID1IP1,MNT,MYCBP2,MYO5A,MYT1L,NAA30,NDUFA4,NEUROD1,NEUROD2,…
GO:0007612	learning	9	137	0.00051	ENSP00000256078,ENSP00000306010,ENSP00000306754,ENSP00000359630,ENSP00000386200,ENSP00000403636,ENSP00000409667,ENSP00000451648,ENSP00000469689	ARF4,BAI3,FOXP2,KRAS,NEUROD2,NRXN3,SHANK2,SYNGAP1,SYNJ1
GO:1901360	organic cyclic compound metabolic process	77	4963	0.00065	ENSP00000174618,ENSP00000199320,ENSP00000241052,ENSP00000257600,ENSP00000257749,ENSP00000258648,ENSP00000262133,ENSP00000262160,ENSP00000262241,ENSP00000262904,ENSP00000262965,ENSP00000264606,ENSP00000277225,ENSP00000282541,ENSP00000287538,ENSP00000295108,ENSP00000296233,ENSP00000299687,ENSP00000300134,ENSP00000301067,ENSP00000306522,ENSP00000306754,ENSP00000308741,ENSP00000309570,ENSP00000310006…	BACH2,BAZ2B,BCL11A,CAMTA1,CAT,CCNL2,CELF1,CELF2,CELF4,CHD7,CLOCK,DICER1,DIMT1,DLX1,DTX1,E2F3,EBF3,ELOVL6,ERG,FOXP2,GPD1L,GPHN,HDAC4,HIF3A,HIVEP2,HMGCS1,IGF2,INSIG1,KAT6A,KLF12,KLF15,KLF7,KMT2D,MBTD1,MED4,MEF2A,MEF2C,MNT,MYO5A,MYT1L,NDUFA4,NEUROD1,NEUROD2,NFIX,NR1D2,ONECUT2,OSBPL6,PAX3,PAX6,POU3F2,PTHLH,RBAK,RBL2,RCOR1,RUNX1T1,RUNX3,SAMD4A,SIN3A,SMAD2,SMC6,SMG5,STAT6,SUZ12,TAOK3,TCF3,TCF4,TENM1,TE…
GO:0051093	negative regulation of developmental process	24	910	0.00066	ENSP00000228872,ENSP00000256078,ENSP00000257600,ENSP00000264606,ENSP00000306754,ENSP00000316578,ENSP00000338774,ENSP00000344215,ENSP00000344741,ENSP00000349932,ENSP00000352420,ENSP00000354478,ENSP00000357393,ENSP00000359630,ENSP00000382697,ENSP00000382800,ENSP00000392500,ENSP00000402257,ENSP00000403636,ENSP00000404100,ENSP00000414303,ENSP00000429900,ENSP00000437256,ENSP00000441765	ASAP1,BAI3,BCL11A,BDNF,CDKN1B,DICER1,DLX1,DTX1,EFNA3,HDAC4,INSIG1,KRAS,LDLRAD4,NEUROD2,NLGN1,PAX6,PTHLH,PTPRS,ROCK1,RUNX1T1,RUNX3,SUZ12,SYNGAP1,TP53INP1
GO:0120036	plasma membrane bounded cell projection organization	26	1034	0.00066	ENSP00000221166,ENSP00000263238,ENSP00000265070,ENSP00000294742,ENSP00000296755,ENSP00000300935,ENSP00000306010,ENSP00000307549,ENSP00000309570,ENSP00000346389,ENSP00000354923,ENSP00000357393,ENSP00000365730,ENSP00000366288,ENSP00000382697,ENSP00000386741,ENSP00000392500,ENSP00000403636,ENSP00000404100,ENSP00000414303,ENSP00000419185,ENSP00000429900,ENSP00000437256,ENSP00000442600,ENSP00000444596…	ACTR3,ARF4,ARPC5,ASAP1,BDNF,CHN1,DAG1,DICER1,DMD,EFNA3,GOLPH3,KLF7,MAP1B,MEF2A,MYCBP2,NEFM,NLGN1,NPTX1,NRXN3,ONECUT2,PAX6,RAB8A,ROCK1,SLITRK1,STK24,SYNGAP1
GO:0001501	skeletal system development	16	457	0.00069	ENSP00000262160,ENSP00000264606,ENSP00000290271,ENSP00000306991,ENSP00000340874,ENSP00000344741,ENSP00000351138,ENSP00000354478,ENSP00000368884,ENSP00000379065,ENSP00000381498,ENSP00000382800,ENSP00000391826,ENSP00000392028,ENSP00000441765,ENSP00000468304	CHD7,DLX1,FAM73B,FGFRL1,HAS2,HDAC4,IGF2,INSIG1,MBTD1,MEF2C,PTHLH,RPS6KA3,RUNX3,SMAD2,STC1,TRPS1
GO:0006139	nucleobase-containing compound metabolic process	72	4551	0.00072	ENSP00000174618,ENSP00000199320,ENSP00000257600,ENSP00000257749,ENSP00000258648,ENSP00000262133,ENSP00000262160,ENSP00000262241,ENSP00000262904,ENSP00000262965,ENSP00000264606,ENSP00000277225,ENSP00000282541,ENSP00000287538,ENSP00000295108,ENSP00000296233,ENSP00000299687,ENSP00000300134,ENSP00000301067,ENSP00000306522,ENSP00000306754,ENSP00000308741,ENSP00000309570,ENSP00000310006,ENSP00000316578…	BACH2,BAZ2B,BCL11A,CAMTA1,CCNL2,CELF1,CELF2,CELF4,CHD7,CLOCK,DICER1,DIMT1,DLX1,DTX1,E2F3,EBF3,ELOVL6,ERG,FOXP2,GPD1L,GPHN,HDAC4,HIF3A,HIVEP2,IGF2,KAT6A,KLF12,KLF15,KLF7,KMT2D,MBTD1,MED4,MEF2A,MEF2C,MNT,MYT1L,NDUFA4,NEUROD1,NEUROD2,NFIX,NR1D2,ONECUT2,PAX3,PAX6,POU3F2,PTHLH,RBAK,RBL2,RCOR1,RUNX1T1,RUNX3,SAMD4A,SIN3A,SMAD2,SMC6,SMG5,STAT6,SUZ12,TAOK3,TCF3,TCF4,TENM1,TET2,TP53INP1,TRIM33,TRPS1,TSHZ1,…
GO:0048583	regulation of response to stimulus	64	3882	0.00074	ENSP00000174618,ENSP00000222390,ENSP00000241052,ENSP00000256078,ENSP00000257600,ENSP00000262160,ENSP00000262640,ENSP00000262719,ENSP00000263238,ENSP00000263655,ENSP00000264606,ENSP00000265070,ENSP00000282541,ENSP00000290271,ENSP00000294742,ENSP00000295108,ENSP00000295228,ENSP00000296233,ENSP00000300134,ENSP00000301067,ENSP00000306522,ENSP00000306754,ENSP00000308741,ENSP00000310006,ENSP00000340874…	ACTR3,ACVR1B,ARPC5,ATG7,BDNF,CAMTA1,CAT,CELF4,CHN1,CLOCK,CNRIP1,DAG1,DLX1,DMD,DTX1,FAM89B,GGNBP2,GIT2,GOLPH3,GPD1L,H2AFY,HDAC4,HGF,IGF2,INHBB,INSIG1,KAT6A,KLF15,KMT2D,KRAS,LDLRAD4,MEF2A,MEF2C,MNT,MYCBP2,MYO5A,NEUROD1,NEUROD2,NLGN1,NR1D2,ONECUT2,OTUD4,PHLPP1,PSAP,PTHLH,PTPRS,ROCK1,RPS6KA3,SH3BGRL,SIN3A,SMAD2,SPRED2,STAT6,STC1,STK24,SYNGAP1,TANK,TAOK3,TENM1,TP53INP1,TRIM33,VAMP7,WLS,YES1
GO:0071704	organic substance metabolic process	121	9135	0.00098	ENSP00000174618,ENSP00000199320,ENSP00000222390,ENSP00000228872,ENSP00000241052,ENSP00000247020,ENSP00000256078,ENSP00000257600,ENSP00000257749,ENSP00000258648,ENSP00000261386,ENSP00000262133,ENSP00000262160,ENSP00000262241,ENSP00000262394,ENSP00000262719,ENSP00000262904,ENSP00000262915,ENSP00000262965,ENSP00000264606,ENSP00000265070,ENSP00000265857,ENSP00000277225,ENSP00000282369,ENSP00000282541…	ACVR1B,ARF4,ATG7,B4GALT5,BACH2,BAZ2B,BCL11A,BNIP3L,CAMTA1,CAND1,CAT,CCNL2,CDKN1B,CELF1,CELF2,CELF4,CHD7,CLOCK,CPEB2,CYGB,DAG1,DICER1,DIMT1,DLX1,DMD,DTX1,E2F3,EBF3,EFNA3,ELOVL6,ERG,FGFRL1,FOXP2,GDE1,GET4,GOLPH3,GPD1L,GPHN,HAS2,HDAC4,HGF,HIF3A,HIVEP2,HMGCS1,IGF2,INSIG1,ISCU,KAT6A,KLF12,KLF15,KLF7,KMT2D,KRAS,LPGAT1,MBTD1,MED4,MEF2A,MEF2C,MEX3B,MID1IP1,MNT,MRS2,MYCBP2,MYO5A,MYT1L,NAA30,NDUFA4,NEUROD1…
GO:0044271	cellular nitrogen compound biosynthetic process	59	3528	0.0011	ENSP00000174618,ENSP00000257600,ENSP00000257749,ENSP00000258648,ENSP00000262133,ENSP00000262160,ENSP00000262241,ENSP00000262904,ENSP00000262965,ENSP00000264606,ENSP00000277225,ENSP00000287538,ENSP00000295108,ENSP00000296233,ENSP00000299687,ENSP00000300134,ENSP00000301067,ENSP00000306522,ENSP00000306754,ENSP00000308741,ENSP00000309570,ENSP00000310006,ENSP00000316578,ENSP00000323584,ENSP00000329170…	BACH2,BAZ2B,BCL11A,CAMTA1,CCNL2,CHD7,CLOCK,CPEB2,DLX1,DMD,DTX1,E2F3,EBF3,ELOVL6,ERG,FOXP2,HDAC4,HIF3A,HIVEP2,KAT6A,KLF12,KLF15,KLF7,KMT2D,MBTD1,MED4,MEF2A,MEF2C,MNT,MYT1L,NEUROD1,NEUROD2,NFIX,NR1D2,ONECUT2,PAX3,PAX6,POU3F2,RBAK,RBL2,RCOR1,RUNX1T1,RUNX3,SIN3A,SMAD2,STAT6,SUZ12,TCF3,TCF4,TENM1,TP53INP1,TRIM33,TRPS1,TSHZ1,ZIC3,ZNF407,ZNF462,ZNF652,ZXDB
GO:0051240	positive regulation of multicellular organismal process	33	1551	0.0012	ENSP00000222390,ENSP00000262160,ENSP00000262640,ENSP00000262965,ENSP00000295108,ENSP00000295228,ENSP00000296755,ENSP00000300134,ENSP00000306754,ENSP00000306991,ENSP00000329170,ENSP00000338774,ENSP00000340874,ENSP00000346389,ENSP00000350364,ENSP00000354478,ENSP00000354923,ENSP00000359630,ENSP00000366288,ENSP00000381382,ENSP00000382697,ENSP00000382800,ENSP00000386200,ENSP00000391826,ENSP00000392028…	ACVR1B,BAI3,BCL11A,BDNF,CHD7,DAG1,DICER1,DLX1,DMD,ERG,FOXP2,H2AFY,HAS2,HGF,IGF2,INHBB,MAP1B,MEF2A,MEF2C,NEGR1,NEUROD1,NEUROD2,NLGN1,PAX6,POU3F2,ROCK1,RUNX3,SLITRK1,SMAD2,STAT6,TCF3,TCF4,VAMP7
GO:0006725	cellular aromatic compound metabolic process	73	4754	0.0016	ENSP00000174618,ENSP00000199320,ENSP00000257600,ENSP00000257749,ENSP00000258648,ENSP00000262133,ENSP00000262160,ENSP00000262241,ENSP00000262904,ENSP00000262965,ENSP00000264606,ENSP00000277225,ENSP00000282541,ENSP00000287538,ENSP00000295108,ENSP00000296233,ENSP00000299687,ENSP00000300134,ENSP00000301067,ENSP00000306522,ENSP00000306754,ENSP00000308741,ENSP00000309570,ENSP00000310006,ENSP00000316578…	BACH2,BAZ2B,BCL11A,CAMTA1,CCNL2,CELF1,CELF2,CELF4,CHD7,CLOCK,DICER1,DIMT1,DLX1,DTX1,E2F3,EBF3,ELOVL6,ERG,FOXP2,GPD1L,GPHN,HDAC4,HIF3A,HIVEP2,IGF2,KAT6A,KLF12,KLF15,KLF7,KMT2D,MBTD1,MED4,MEF2A,MEF2C,MNT,MYO5A,MYT1L,NDUFA4,NEUROD1,NEUROD2,NFIX,NR1D2,ONECUT2,PAX3,PAX6,POU3F2,PTHLH,RBAK,RBL2,RCOR1,RUNX1T1,RUNX3,SAMD4A,SIN3A,SMAD2,SMC6,SMG5,STAT6,SUZ12,TAOK3,TCF3,TCF4,TENM1,TET2,TP53INP1,TRIM33,TRPS1,…
GO:0050770	regulation of axonogenesis	9	162	0.0016	ENSP00000296755,ENSP00000329170,ENSP00000338774,ENSP00000349932,ENSP00000366288,ENSP00000386741,ENSP00000403636,ENSP00000414303,ENSP00000444596	BCL11A,BDNF,CHN1,MAP1B,MYCBP2,POU3F2,PTPRS,SLITRK1,SYNGAP1
GO:0000904	cell morphogenesis involved in differentiation	16	498	0.0017	ENSP00000290271,ENSP00000296755,ENSP00000300935,ENSP00000307549,ENSP00000309570,ENSP00000340874,ENSP00000346389,ENSP00000357393,ENSP00000366288,ENSP00000382697,ENSP00000386741,ENSP00000404100,ENSP00000414303,ENSP00000442600,ENSP00000444596,ENSP00000451648	BDNF,CHN1,DAG1,EFNA3,KLF7,MAP1B,MEF2A,MEF2C,MYCBP2,NPTX1,NRXN3,PAX6,RAB8A,ROCK1,SLITRK1,STC1
GO:0006807	nitrogen compound metabolic process	112	8349	0.0017	ENSP00000174618,ENSP00000199320,ENSP00000222390,ENSP00000228872,ENSP00000241052,ENSP00000247020,ENSP00000256078,ENSP00000257600,ENSP00000257749,ENSP00000258648,ENSP00000261386,ENSP00000262133,ENSP00000262160,ENSP00000262241,ENSP00000262394,ENSP00000262719,ENSP00000262904,ENSP00000262915,ENSP00000262965,ENSP00000264606,ENSP00000265070,ENSP00000265857,ENSP00000277225,ENSP00000282369,ENSP00000282541…	ACVR1B,ARF4,ATG7,B4GALT5,BACH2,BAZ2B,BCL11A,BNIP3L,CAMTA1,CAND1,CAT,CCNL2,CDKN1B,CELF1,CELF2,CELF4,CHD7,CLOCK,CPEB2,DAG1,DICER1,DIMT1,DLX1,DMD,DTX1,E2F3,EBF3,EFNA3,ELOVL6,ERG,FGFRL1,FOXP2,GDE1,GET4,GOLPH3,GPD1L,GPHN,HAS2,HDAC4,HGF,HIF3A,HIVEP2,IGF2,ISCU,KAT6A,KLF12,KLF15,KLF7,KMT2D,KRAS,MBTD1,MED4,MEF2A,MEF2C,MEX3B,MNT,MYCBP2,MYT1L,NAA30,NDUFA4,NEUROD1,NEUROD2,NFIX,NR1D2,ONECUT2,OTUD4,PAX3,PAX6,P…
GO:0008152	metabolic process	124	9569	0.002	ENSP00000174618,ENSP00000199320,ENSP00000222390,ENSP00000228872,ENSP00000241052,ENSP00000247020,ENSP00000256078,ENSP00000257600,ENSP00000257749,ENSP00000258648,ENSP00000261386,ENSP00000262133,ENSP00000262160,ENSP00000262241,ENSP00000262394,ENSP00000262719,ENSP00000262904,ENSP00000262915,ENSP00000262965,ENSP00000264606,ENSP00000265070,ENSP00000265857,ENSP00000277225,ENSP00000282369,ENSP00000282541…	ACVR1B,AIFM3,ARF4,ATG7,B4GALT5,BACH2,BAZ2B,BCL11A,BNIP3L,CAMTA1,CAND1,CAT,CCNL2,CDKN1B,CELF1,CELF2,CELF4,CHD7,CLOCK,CPEB2,CYGB,DAG1,DICER1,DIMT1,DLX1,DMD,DTX1,E2F3,EBF3,EFNA3,ELOVL6,ERG,FGFRL1,FOXP2,GDE1,GET4,GOLPH3,GPD1L,GPHN,HAS2,HDAC4,HGF,HIF3A,HIVEP2,HMGCS1,IGF2,INSIG1,ISCU,KAT6A,KLF12,KLF15,KLF7,KMT2D,KRAS,LPGAT1,MBTD1,MED4,MEF2A,MEF2C,METTL13,MEX3B,MID1IP1,MNT,MRS2,MYCBP2,MYO5A,MYT1L,NAA30,…
GO:0048667	cell morphogenesis involved in neuron differentiation	14	400	0.002	ENSP00000296755,ENSP00000300935,ENSP00000307549,ENSP00000309570,ENSP00000340874,ENSP00000346389,ENSP00000357393,ENSP00000366288,ENSP00000386741,ENSP00000404100,ENSP00000414303,ENSP00000442600,ENSP00000444596,ENSP00000451648	BDNF,CHN1,DAG1,EFNA3,KLF7,MAP1B,MEF2A,MEF2C,MYCBP2,NPTX1,NRXN3,PAX6,RAB8A,SLITRK1
GO:0031399	regulation of protein modification process	35	1747	0.0022	ENSP00000222390,ENSP00000228872,ENSP00000256078,ENSP00000261574,ENSP00000262719,ENSP00000264606,ENSP00000282541,ENSP00000295228,ENSP00000296233,ENSP00000306522,ENSP00000319096,ENSP00000340874,ENSP00000346437,ENSP00000348753,ENSP00000352420,ENSP00000354923,ENSP00000365730,ENSP00000376317,ENSP00000376505,ENSP00000378394,ENSP00000378402,ENSP00000382697,ENSP00000383611,ENSP00000385277,ENSP00000391826…	ACVR1B,ATG7,BDNF,CAMTA1,CCNL2,CDKN1B,DAG1,DMD,ELFN2,GGNBP2,GPD1L,H2AFY,HDAC4,HGF,IGF2,INHBB,IPO5,KLF15,KRAS,LDLRAD4,MEF2C,OTUD4,PAX6,PHLPP1,PSAP,RAP2B,ROCK1,SIN3A,SPRED2,STK24,SYNGAP1,TANK,TAOK3,TENM1,YES1
GO:0044087	regulation of cellular component biogenesis	22	867	0.0022	ENSP00000199320,ENSP00000228872,ENSP00000263238,ENSP00000264606,ENSP00000294742,ENSP00000306991,ENSP00000338774,ENSP00000340874,ENSP00000344741,ENSP00000352420,ENSP00000359630,ENSP00000366288,ENSP00000381007,ENSP00000382697,ENSP00000386722,ENSP00000386921,ENSP00000392500,ENSP00000403954,ENSP00000414303,ENSP00000429900,ENSP00000442318,ENSP00000442600	ACTR3,ARPC5,ASAP1,BAI3,BCL11A,BDNF,CAND1,CDKN1B,DAG1,DIMT1,FCHSD2,HAS2,HDAC4,INSIG1,LDLRAD4,MEF2C,NAV3,NLGN1,ROCK1,SLITRK1,TBC1D14,TENM1
GO:0045596	negative regulation of cell differentiation	19	683	0.0022	ENSP00000256078,ENSP00000257600,ENSP00000264606,ENSP00000316578,ENSP00000338774,ENSP00000344215,ENSP00000344741,ENSP00000349932,ENSP00000352420,ENSP00000354478,ENSP00000382800,ENSP00000392500,ENSP00000402257,ENSP00000403636,ENSP00000404100,ENSP00000414303,ENSP00000429900,ENSP00000437256,ENSP00000441765	ASAP1,BCL11A,BDNF,DICER1,DLX1,DTX1,HDAC4,INSIG1,KRAS,LDLRAD4,NLGN1,PAX6,PTHLH,PTPRS,RUNX1T1,RUNX3,SUZ12,SYNGAP1,TP53INP1
GO:0034249	negative regulation of cellular amide metabolic process	8	133	0.0023	ENSP00000375919,ENSP00000379144,ENSP00000382697,ENSP00000401946,ENSP00000410584,ENSP00000435926,ENSP00000443985,ENSP00000478490	CELF1,CELF4,CPEB2,ROCK1,SAMD4A,TNRC6A,TNRC6B,YTHDF3
GO:0051130	positive regulation of cellular component organization	26	1128	0.0023	ENSP00000222390,ENSP00000228872,ENSP00000262640,ENSP00000263238,ENSP00000264606,ENSP00000294742,ENSP00000296755,ENSP00000306754,ENSP00000306991,ENSP00000338774,ENSP00000350364,ENSP00000354923,ENSP00000359630,ENSP00000366288,ENSP00000378402,ENSP00000381007,ENSP00000382697,ENSP00000391826,ENSP00000392500,ENSP00000403954,ENSP00000409667,ENSP00000414303,ENSP00000423563,ENSP00000429900,ENSP00000442318…	ACTR3,ARPC5,ASAP1,BAI3,BCL11A,BDNF,CAND1,CDKN1B,DAG1,DMD,H2AFY,HAS2,HDAC4,HGF,IGF2,MAP1B,NAV3,NEGR1,NEUROD2,NLGN1,ROCK1,SIN3A,SLITRK1,SYNJ1,TENM1,VAMP7
GO:0010646	regulation of cell communication	55	3327	0.0028	ENSP00000174618,ENSP00000222390,ENSP00000241052,ENSP00000256078,ENSP00000257600,ENSP00000262160,ENSP00000262640,ENSP00000262719,ENSP00000263655,ENSP00000265070,ENSP00000282541,ENSP00000290271,ENSP00000295108,ENSP00000295228,ENSP00000300935,ENSP00000301067,ENSP00000306522,ENSP00000306754,ENSP00000308741,ENSP00000340874,ENSP00000344215,ENSP00000344741,ENSP00000346829,ENSP00000347464,ENSP00000348753…	ACVR1B,BDNF,CAMTA1,CAT,CELF4,CHD7,CHN1,CLOCK,CNRIP1,DAG1,DLX1,DMD,DTX1,FAM89B,GGNBP2,GIT2,GOLPH3,GPD1L,HGF,IGF2,INHBB,INSIG1,KAT6A,KMT2D,KRAS,LDLRAD4,MEF2C,MNT,MYO5A,NEUROD1,NEUROD2,NLGN1,ONECUT2,OTUD4,PCDH17,PHLPP1,PSAP,PTHLH,PTPRS,RAB8A,ROCK1,SH3BGRL,SHANK2,SMAD2,SPRED2,STC1,STK24,SYNGAP1,TANK,TAOK3,TENM1,TP53INP1,TRIM33,VAMP7,WLS
GO:0051248	negative regulation of protein metabolic process	25	1075	0.0028	ENSP00000222390,ENSP00000228872,ENSP00000261574,ENSP00000282541,ENSP00000295228,ENSP00000296233,ENSP00000348753,ENSP00000352420,ENSP00000354923,ENSP00000368884,ENSP00000375919,ENSP00000376317,ENSP00000378402,ENSP00000379144,ENSP00000382697,ENSP00000385277,ENSP00000401946,ENSP00000404100,ENSP00000410584,ENSP00000423563,ENSP00000435926,ENSP00000442600,ENSP00000443985,ENSP00000478220,ENSP00000478490	CDKN1B,CELF1,CELF4,CPEB2,DAG1,DMD,ELFN2,GGNBP2,GPD1L,H2AFY,HGF,INHBB,IPO5,KLF15,LDLRAD4,PAX6,ROCK1,RPS6KA3,SAMD4A,SIN3A,SPRED2,TAOK3,TNRC6A,TNRC6B,YTHDF3
GO:0065009	regulation of molecular function	55	3322	0.0028	ENSP00000222390,ENSP00000228872,ENSP00000241052,ENSP00000256078,ENSP00000261574,ENSP00000262133,ENSP00000262160,ENSP00000262965,ENSP00000263655,ENSP00000264606,ENSP00000277225,ENSP00000277575,ENSP00000282541,ENSP00000290271,ENSP00000293230,ENSP00000295108,ENSP00000295228,ENSP00000306010,ENSP00000306754,ENSP00000308741,ENSP00000311401,ENSP00000319096,ENSP00000340874,ENSP00000347464,ENSP00000348753…	ARF4,ASAP1,BAI3,BDNF,CAND1,CAT,CCNL2,CDKN1B,CHN1,CLOCK,CNRIP1,CPEB2,CYGB,DAG1,DENND5B,DENND6A,DMD,EFNA3,ELFN2,GGNBP2,GIT2,GPD1L,H2AFY,HDAC4,HGF,IGF2,INHBB,IPO5,KRAS,MEF2C,MID1IP1,MYCBP2,MYO5A,NEUROD1,NEUROD2,NLGN1,PSAP,PTHLH,RAP2B,RBL2,ROCK1,RPS6KA3,SIN3A,SMAD2,SPRED2,STC1,STK24,SYNGAP1,TANK,TAOK3,TBC1D14,TCF3,TENM1,USP6NL,ZNF462
GO:0009719	response to endogenous stimulus	29	1353	0.0029	ENSP00000228872,ENSP00000241052,ENSP00000256078,ENSP00000257192,ENSP00000258648,ENSP00000261574,ENSP00000262160,ENSP00000264606,ENSP00000290271,ENSP00000295228,ENSP00000300935,ENSP00000306991,ENSP00000307342,ENSP00000310006,ENSP00000322706,ENSP00000340874,ENSP00000346437,ENSP00000348753,ENSP00000354478,ENSP00000378402,ENSP00000381498,ENSP00000382177,ENSP00000382697,ENSP00000382800,ENSP00000386200…	ATG7,CAT,CDKN1B,CPEB2,DAG1,DLX1,DSG1,FGFRL1,FOXP2,HAS2,HCN1,HDAC4,HMGCS1,IGF2,INHBB,IPO5,KRAS,MED4,MEF2C,MYO5A,NR1D2,RAB8A,ROCK1,RUNX3,SIN3A,SMAD2,SPRED2,STC1,YES1
GO:0032269	negative regulation of cellular protein metabolic process	24	1014	0.0029	ENSP00000222390,ENSP00000228872,ENSP00000261574,ENSP00000282541,ENSP00000296233,ENSP00000348753,ENSP00000352420,ENSP00000354923,ENSP00000368884,ENSP00000375919,ENSP00000376317,ENSP00000378402,ENSP00000379144,ENSP00000382697,ENSP00000385277,ENSP00000401946,ENSP00000404100,ENSP00000410584,ENSP00000423563,ENSP00000435926,ENSP00000442600,ENSP00000443985,ENSP00000478220,ENSP00000478490	CDKN1B,CELF1,CELF4,CPEB2,DAG1,DMD,ELFN2,GGNBP2,GPD1L,H2AFY,HGF,IPO5,KLF15,LDLRAD4,PAX6,ROCK1,RPS6KA3,SAMD4A,SIN3A,SPRED2,TAOK3,TNRC6A,TNRC6B,YTHDF3
GO:0048513	animal organ development	50	2926	0.0029	ENSP00000222390,ENSP00000228872,ENSP00000241052,ENSP00000256078,ENSP00000257192,ENSP00000262160,ENSP00000262965,ENSP00000264606,ENSP00000287538,ENSP00000290271,ENSP00000294742,ENSP00000295108,ENSP00000295228,ENSP00000296233,ENSP00000300134,ENSP00000306010,ENSP00000306754,ENSP00000306991,ENSP00000307342,ENSP00000322706,ENSP00000323584,ENSP00000329170,ENSP00000340874,ENSP00000344741,ENSP00000346389…	ACVR1B,ARF4,ARPC5,CAT,CDKN1B,CHD7,DAG1,DLX1,DMD,DSG1,ERG,FAM73B,FGFRL1,FNDC3A,FOXP2,GGNBP2,HAS2,HCN1,HDAC4,HECA,HGF,HMGCS1,IGF2,INHBB,INSIG1,KAT6A,KLF15,KRAS,MEF2A,MEF2C,MYO5A,NEUROD1,NEUROD2,ONECUT2,PAX3,PAX6,POU3F2,PSAP,PTHLH,PTPRS,RUNX3,SIN3A,SMAD2,STAT6,STC1,TCF3,TET2,TSHZ1,WLS,ZIC3
GO:0050890	cognition	11	274	0.0035	ENSP00000256078,ENSP00000306010,ENSP00000306754,ENSP00000340874,ENSP00000359630,ENSP00000386200,ENSP00000392028,ENSP00000403636,ENSP00000409667,ENSP00000451648,ENSP00000469689	ARF4,BAI3,CHD7,FOXP2,KRAS,MEF2C,NEUROD2,NRXN3,SHANK2,SYNGAP1,SYNJ1
GO:0023051	regulation of signaling	55	3360	0.0036	ENSP00000174618,ENSP00000222390,ENSP00000241052,ENSP00000256078,ENSP00000257600,ENSP00000262160,ENSP00000262640,ENSP00000262719,ENSP00000263655,ENSP00000265070,ENSP00000282541,ENSP00000290271,ENSP00000295108,ENSP00000295228,ENSP00000300935,ENSP00000301067,ENSP00000306522,ENSP00000306754,ENSP00000308741,ENSP00000340874,ENSP00000344215,ENSP00000344741,ENSP00000346829,ENSP00000347464,ENSP00000348753…	ACVR1B,BDNF,CAMTA1,CAT,CELF4,CHD7,CHN1,CLOCK,CNRIP1,DAG1,DLX1,DMD,DTX1,FAM89B,GGNBP2,GIT2,GOLPH3,GPD1L,HGF,IGF2,INHBB,INSIG1,KAT6A,KMT2D,KRAS,LDLRAD4,MEF2C,MNT,MYO5A,NEUROD1,NEUROD2,NLGN1,ONECUT2,OTUD4,PCDH17,PHLPP1,PSAP,PTHLH,PTPRS,RAB8A,ROCK1,SH3BGRL,SHANK2,SMAD2,SPRED2,STC1,STK24,SYNGAP1,TANK,TAOK3,TENM1,TP53INP1,TRIM33,VAMP7,WLS
GO:0032268	regulation of cellular protein metabolic process	44	2486	0.0037	ENSP00000222390,ENSP00000228872,ENSP00000256078,ENSP00000261574,ENSP00000262719,ENSP00000264606,ENSP00000282541,ENSP00000295228,ENSP00000296233,ENSP00000306522,ENSP00000319096,ENSP00000340874,ENSP00000346437,ENSP00000348753,ENSP00000352420,ENSP00000354923,ENSP00000357393,ENSP00000365730,ENSP00000368884,ENSP00000375919,ENSP00000376317,ENSP00000376505,ENSP00000378394,ENSP00000378402,ENSP00000379144…	ACVR1B,ATG7,BDNF,CAMTA1,CCNL2,CDKN1B,CELF1,CELF4,CPEB2,DAG1,DMD,EFNA3,ELFN2,GGNBP2,GPD1L,H2AFY,HDAC4,HGF,IGF2,INHBB,IPO5,KLF15,KRAS,LDLRAD4,MEF2C,OTUD4,PAX6,PHLPP1,PSAP,RAP2B,ROCK1,RPS6KA3,SAMD4A,SIN3A,SPRED2,STK24,SYNGAP1,TANK,TAOK3,TENM1,TNRC6A,TNRC6B,YES1,YTHDF3
GO:0045165	cell fate commitment	10	230	0.0037	ENSP00000262160,ENSP00000262965,ENSP00000295108,ENSP00000300134,ENSP00000329170,ENSP00000340874,ENSP00000354478,ENSP00000396103,ENSP00000404100,ENSP00000419185	DLX1,MEF2C,MYT1L,NEUROD1,ONECUT2,PAX6,POU3F2,SMAD2,STAT6,TCF3
GO:0061564	axon development	13	377	0.0038	ENSP00000221166,ENSP00000296755,ENSP00000300935,ENSP00000307549,ENSP00000309570,ENSP00000357393,ENSP00000366288,ENSP00000386741,ENSP00000404100,ENSP00000414303,ENSP00000442600,ENSP00000444596,ENSP00000451648	BDNF,CHN1,DAG1,EFNA3,KLF7,MAP1B,MYCBP2,NEFM,NPTX1,NRXN3,PAX6,RAB8A,SLITRK1
GO:0033137	negative regulation of peptidyl-serine phosphorylation	4	25	0.0044	ENSP00000222390,ENSP00000282541,ENSP00000354923,ENSP00000478220	DMD,GGNBP2,GPD1L,HGF
GO:0007611	learning or memory	10	237	0.0046	ENSP00000256078,ENSP00000306010,ENSP00000306754,ENSP00000340874,ENSP00000359630,ENSP00000386200,ENSP00000403636,ENSP00000409667,ENSP00000451648,ENSP00000469689	ARF4,BAI3,FOXP2,KRAS,MEF2C,NEUROD2,NRXN3,SHANK2,SYNGAP1,SYNJ1
GO:0070887	cellular response to chemical stimulus	46	2672	0.0046	ENSP00000222390,ENSP00000228872,ENSP00000241052,ENSP00000247020,ENSP00000256078,ENSP00000257600,ENSP00000258648,ENSP00000261574,ENSP00000262160,ENSP00000263238,ENSP00000264606,ENSP00000290271,ENSP00000293230,ENSP00000295108,ENSP00000295228,ENSP00000300134,ENSP00000300935,ENSP00000306754,ENSP00000306991,ENSP00000307342,ENSP00000310006,ENSP00000322706,ENSP00000329170,ENSP00000340874,ENSP00000344215…	ACTR3,ATG7,BDNF,BNIP3L,CAT,CDKN1B,CPEB2,CYGB,DAG1,DICER1,DLX1,DTX1,FGFRL1,HAS2,HCN1,HDAC4,HGF,HIF3A,HMGCS1,IGF2,INHBB,INSIG1,IPO5,KRAS,MED4,MEF2A,MEF2C,MYO5A,NEUROD1,NEUROD2,NLGN1,NR1D2,PAX6,POU3F2,PSAP,RAB8A,SDF2,SIN3A,SMAD2,SPRED2,STAT6,STC1,STK24,TANK,TP53INP1,YES1
GO:0006464	cellular protein modification process	50	2999	0.0048	ENSP00000222390,ENSP00000228872,ENSP00000247020,ENSP00000256078,ENSP00000257600,ENSP00000257749,ENSP00000262160,ENSP00000262241,ENSP00000262394,ENSP00000262719,ENSP00000262915,ENSP00000264606,ENSP00000282369,ENSP00000300935,ENSP00000301067,ENSP00000306010,ENSP00000306754,ENSP00000308741,ENSP00000316578,ENSP00000329918,ENSP00000338774,ENSP00000340874,ENSP00000346389,ENSP00000346437,ENSP00000349932…	ACVR1B,ARF4,ATG7,B4GALT5,BACH2,BCL11A,CAND1,CDKN1B,CLOCK,DTX1,EFNA3,ERG,FGFRL1,GPHN,HDAC4,HGF,HIF3A,KAT6A,KMT2D,KRAS,MEF2A,MEF2C,MEX3B,MYCBP2,NAA30,NEUROD2,OTUD4,PAX6,PHLPP1,PPP1CB,PTPRS,RAB8A,RCOR1,ROCK1,RPS6KA3,RUNX3,SDF2,SIN3A,SMAD2,ST3GAL3,STK24,STK38L,SUZ12,SYNGAP1,TAOK3,TET2,TRIM33,TRIM36,WSB1,YES1
GO:0022604	regulation of cell morphogenesis	14	442	0.0048	ENSP00000262640,ENSP00000296755,ENSP00000306991,ENSP00000329170,ENSP00000338774,ENSP00000349932,ENSP00000359630,ENSP00000366288,ENSP00000386741,ENSP00000392500,ENSP00000403636,ENSP00000414303,ENSP00000442600,ENSP00000444596	BAI3,BCL11A,BDNF,CHN1,DAG1,HAS2,MAP1B,MYCBP2,NLGN1,POU3F2,PTPRS,SLITRK1,SYNGAP1,VAMP7
GO:0044089	positive regulation of cellular component biogenesis	15	498	0.0048	ENSP00000199320,ENSP00000228872,ENSP00000263238,ENSP00000264606,ENSP00000294742,ENSP00000359630,ENSP00000366288,ENSP00000381007,ENSP00000382697,ENSP00000392500,ENSP00000403954,ENSP00000414303,ENSP00000429900,ENSP00000442318,ENSP00000442600	ACTR3,ARPC5,ASAP1,BAI3,BDNF,CAND1,CDKN1B,DAG1,DIMT1,HDAC4,NAV3,NLGN1,ROCK1,SLITRK1,TENM1
GO:0048013	ephrin receptor signaling pathway	6	79	0.0048	ENSP00000263238,ENSP00000294742,ENSP00000357393,ENSP00000382697,ENSP00000386741,ENSP00000462468	ACTR3,ARPC5,CHN1,EFNA3,ROCK1,YES1
GO:0034641	cellular nitrogen compound metabolic process	75	5126	0.0049	ENSP00000174618,ENSP00000199320,ENSP00000257600,ENSP00000257749,ENSP00000258648,ENSP00000261386,ENSP00000262133,ENSP00000262160,ENSP00000262241,ENSP00000262904,ENSP00000262965,ENSP00000264606,ENSP00000277225,ENSP00000282541,ENSP00000287538,ENSP00000295108,ENSP00000296233,ENSP00000299687,ENSP00000300134,ENSP00000301067,ENSP00000306522,ENSP00000306754,ENSP00000308741,ENSP00000309570,ENSP00000310006…	BACH2,BAZ2B,BCL11A,CAMTA1,CCNL2,CELF1,CELF2,CELF4,CHD7,CLOCK,CPEB2,DICER1,DIMT1,DLX1,DMD,DTX1,E2F3,EBF3,ELOVL6,ERG,FOXP2,GDE1,GPD1L,GPHN,HDAC4,HIF3A,HIVEP2,IGF2,KAT6A,KLF12,KLF15,KLF7,KMT2D,MBTD1,MED4,MEF2A,MEF2C,MNT,MYT1L,NDUFA4,NEUROD1,NEUROD2,NFIX,NR1D2,ONECUT2,PAX3,PAX6,POU3F2,PTHLH,RBAK,RBL2,RCOR1,RUNX1T1,RUNX3,SAMD4A,SIN3A,SMAD2,SMC6,SMG5,STAT6,SUZ12,TAOK3,TCF3,TCF4,TENM1,TET2,TP53INP1,TRIM…
GO:0035194	posttranscriptional gene silencing by RNA	5	50	0.0049	ENSP00000262160,ENSP00000379144,ENSP00000401946,ENSP00000435926,ENSP00000437256	CELF1,DICER1,SMAD2,TNRC6A,TNRC6B
GO:0009887	animal organ morphogenesis	21	865	0.005	ENSP00000256078,ENSP00000262160,ENSP00000287538,ENSP00000290271,ENSP00000295108,ENSP00000300134,ENSP00000306991,ENSP00000307342,ENSP00000323584,ENSP00000340874,ENSP00000344741,ENSP00000354478,ENSP00000375921,ENSP00000381498,ENSP00000382177,ENSP00000391826,ENSP00000392028,ENSP00000404100,ENSP00000414150,ENSP00000419185,ENSP00000442600	CHD7,DAG1,DLX1,ERG,FGFRL1,HAS2,HCN1,IGF2,INSIG1,KRAS,MEF2C,MYO5A,NEUROD1,ONECUT2,PAX3,PAX6,SMAD2,STAT6,STC1,TSHZ1,ZIC3
GO:0036314	response to sterol	4	27	0.0053	ENSP00000262160,ENSP00000322706,ENSP00000344741,ENSP00000442600	DAG1,HMGCS1,INSIG1,SMAD2
GO:0017148	negative regulation of translation	7	117	0.0054	ENSP00000375919,ENSP00000379144,ENSP00000401946,ENSP00000410584,ENSP00000435926,ENSP00000443985,ENSP00000478490	CELF1,CELF4,CPEB2,SAMD4A,TNRC6A,TNRC6B,YTHDF3
GO:0031346	positive regulation of cell projection organization	12	343	0.0054	ENSP00000222390,ENSP00000262640,ENSP00000264606,ENSP00000296755,ENSP00000338774,ENSP00000350364,ENSP00000354923,ENSP00000366288,ENSP00000381007,ENSP00000392500,ENSP00000403954,ENSP00000414303	BCL11A,BDNF,DMD,HDAC4,HGF,MAP1B,NAV3,NEGR1,NLGN1,SLITRK1,TENM1,VAMP7
GO:0048732	gland development	13	395	0.0054	ENSP00000222390,ENSP00000256078,ENSP00000262160,ENSP00000287538,ENSP00000300134,ENSP00000322706,ENSP00000329170,ENSP00000346829,ENSP00000378394,ENSP00000391826,ENSP00000404100,ENSP00000419185,ENSP00000442600	DAG1,HGF,HMGCS1,IGF2,KRAS,ONECUT2,PAX6,POU3F2,PSAP,SMAD2,STAT6,WLS,ZIC3
GO:0007409	axonogenesis	12	346	0.0058	ENSP00000296755,ENSP00000300935,ENSP00000307549,ENSP00000309570,ENSP00000357393,ENSP00000366288,ENSP00000386741,ENSP00000404100,ENSP00000414303,ENSP00000442600,ENSP00000444596,ENSP00000451648	BDNF,CHN1,DAG1,EFNA3,KLF7,MAP1B,MYCBP2,NPTX1,NRXN3,PAX6,RAB8A,SLITRK1
GO:0009966	regulation of signal transduction	50	3033	0.0059	ENSP00000174618,ENSP00000222390,ENSP00000241052,ENSP00000256078,ENSP00000257600,ENSP00000262160,ENSP00000262719,ENSP00000263655,ENSP00000265070,ENSP00000282541,ENSP00000290271,ENSP00000295108,ENSP00000295228,ENSP00000301067,ENSP00000306522,ENSP00000306754,ENSP00000308741,ENSP00000340874,ENSP00000344215,ENSP00000344741,ENSP00000346829,ENSP00000347464,ENSP00000348753,ENSP00000349932,ENSP00000351250…	ACVR1B,BDNF,CAMTA1,CAT,CELF4,CHN1,CLOCK,CNRIP1,DAG1,DLX1,DMD,DTX1,FAM89B,GGNBP2,GIT2,GOLPH3,GPD1L,HGF,IGF2,INHBB,INSIG1,KAT6A,KMT2D,KRAS,LDLRAD4,MEF2C,MNT,MYO5A,NEUROD1,NEUROD2,NLGN1,ONECUT2,OTUD4,PHLPP1,PSAP,PTHLH,PTPRS,ROCK1,SH3BGRL,SMAD2,SPRED2,STC1,STK24,SYNGAP1,TANK,TAOK3,TENM1,TP53INP1,TRIM33,WLS
GO:0040029	regulation of gene expression, epigenetic	10	251	0.0065	ENSP00000262160,ENSP00000264606,ENSP00000301067,ENSP00000316578,ENSP00000379144,ENSP00000391826,ENSP00000401946,ENSP00000423563,ENSP00000435926,ENSP00000437256	CELF1,DICER1,H2AFY,HDAC4,IGF2,KMT2D,SMAD2,SUZ12,TNRC6A,TNRC6B
GO:2000171	negative regulation of dendrite development	4	29	0.0065	ENSP00000338774,ENSP00000349932,ENSP00000392500,ENSP00000429900	ASAP1,BCL11A,NLGN1,PTPRS
GO:0019220	regulation of phosphate metabolic process	32	1657	0.0069	ENSP00000222390,ENSP00000228872,ENSP00000256078,ENSP00000261574,ENSP00000262133,ENSP00000262719,ENSP00000264606,ENSP00000282541,ENSP00000295228,ENSP00000306522,ENSP00000319096,ENSP00000340874,ENSP00000348753,ENSP00000352420,ENSP00000354923,ENSP00000355261,ENSP00000365730,ENSP00000376317,ENSP00000378394,ENSP00000382697,ENSP00000383611,ENSP00000385277,ENSP00000391826,ENSP00000403636,ENSP00000403954…	ACVR1B,BDNF,CAMTA1,CCNL2,CDKN1B,DAG1,DMD,ELFN2,GGNBP2,GPD1L,H2AFY,HDAC4,HGF,IGF2,INHBB,IPO5,KRAS,LDLRAD4,MEF2C,PAX6,PHLPP1,PSAP,RAP2B,RBL2,ROCK1,SMG5,SPRED2,STK24,SYNGAP1,TAOK3,TENM1,YES1
GO:0051241	negative regulation of multicellular organismal process	24	1098	0.0076	ENSP00000222390,ENSP00000228872,ENSP00000257600,ENSP00000264606,ENSP00000290271,ENSP00000295228,ENSP00000306754,ENSP00000338774,ENSP00000340874,ENSP00000349932,ENSP00000352420,ENSP00000354478,ENSP00000357393,ENSP00000359630,ENSP00000381007,ENSP00000382697,ENSP00000382800,ENSP00000392500,ENSP00000403636,ENSP00000404100,ENSP00000410584,ENSP00000429900,ENSP00000437256,ENSP00000441765	ASAP1,BAI3,BCL11A,CDKN1B,CELF4,DICER1,DLX1,DTX1,EFNA3,HDAC4,HGF,INHBB,LDLRAD4,MEF2C,NAV3,NEUROD2,NLGN1,PAX6,PTHLH,PTPRS,ROCK1,RUNX3,STC1,SYNGAP1
GO:0031400	negative regulation of protein modification process	16	592	0.0086	ENSP00000222390,ENSP00000228872,ENSP00000261574,ENSP00000282541,ENSP00000296233,ENSP00000348753,ENSP00000352420,ENSP00000354923,ENSP00000376317,ENSP00000378402,ENSP00000382697,ENSP00000385277,ENSP00000404100,ENSP00000423563,ENSP00000442600,ENSP00000478220	CDKN1B,DAG1,DMD,ELFN2,GGNBP2,GPD1L,H2AFY,HGF,IPO5,KLF15,LDLRAD4,PAX6,ROCK1,SIN3A,SPRED2,TAOK3
GO:0042325	regulation of phosphorylation	29	1465	0.009	ENSP00000222390,ENSP00000228872,ENSP00000256078,ENSP00000261574,ENSP00000262133,ENSP00000262719,ENSP00000264606,ENSP00000282541,ENSP00000295228,ENSP00000319096,ENSP00000340874,ENSP00000348753,ENSP00000352420,ENSP00000354923,ENSP00000365730,ENSP00000376317,ENSP00000378394,ENSP00000382697,ENSP00000383611,ENSP00000391826,ENSP00000403636,ENSP00000403954,ENSP00000404100,ENSP00000414303,ENSP00000423563…	ACVR1B,BDNF,CCNL2,CDKN1B,DAG1,DMD,GGNBP2,GPD1L,H2AFY,HDAC4,HGF,IGF2,INHBB,IPO5,KRAS,LDLRAD4,MEF2C,PAX6,PHLPP1,PSAP,RAP2B,RBL2,ROCK1,SPRED2,STK24,SYNGAP1,TAOK3,TENM1,YES1
GO:0071310	cellular response to organic substance	39	2219	0.0092	ENSP00000222390,ENSP00000228872,ENSP00000241052,ENSP00000247020,ENSP00000256078,ENSP00000257600,ENSP00000258648,ENSP00000261574,ENSP00000262160,ENSP00000263238,ENSP00000264606,ENSP00000290271,ENSP00000295108,ENSP00000295228,ENSP00000300134,ENSP00000300935,ENSP00000306991,ENSP00000307342,ENSP00000310006,ENSP00000322706,ENSP00000329170,ENSP00000340874,ENSP00000344215,ENSP00000344741,ENSP00000346437…	ACTR3,ATG7,BDNF,CAT,CDKN1B,CPEB2,DAG1,DICER1,DLX1,DTX1,FGFRL1,HAS2,HCN1,HDAC4,HGF,HMGCS1,IGF2,INHBB,INSIG1,IPO5,KRAS,MED4,MEF2C,MYO5A,NEUROD1,NR1D2,PAX6,POU3F2,PSAP,RAB8A,SDF2,SIN3A,SMAD2,SPRED2,STAT6,STC1,TANK,TP53INP1,YES1
GO:0010648	negative regulation of cell communication	26	1255	0.0093	ENSP00000174618,ENSP00000222390,ENSP00000262160,ENSP00000262719,ENSP00000263655,ENSP00000282541,ENSP00000295108,ENSP00000295228,ENSP00000308741,ENSP00000344741,ENSP00000348753,ENSP00000349932,ENSP00000351250,ENSP00000352420,ENSP00000354478,ENSP00000367151,ENSP00000376317,ENSP00000376505,ENSP00000403636,ENSP00000409279,ENSP00000410584,ENSP00000419185,ENSP00000431459,ENSP00000442600,ENSP00000469689…	CELF4,CLOCK,CNRIP1,DAG1,DLX1,FAM89B,GGNBP2,GPD1L,HGF,INHBB,INSIG1,LDLRAD4,MNT,NEUROD1,ONECUT2,OTUD4,PCDH17,PHLPP1,PTPRS,SHANK2,SMAD2,SPRED2,SYNGAP1,TANK,TAOK3,TRIM33
GO:0023057	negative regulation of signaling	26	1258	0.0096	ENSP00000174618,ENSP00000222390,ENSP00000262160,ENSP00000262719,ENSP00000263655,ENSP00000282541,ENSP00000295108,ENSP00000295228,ENSP00000308741,ENSP00000344741,ENSP00000348753,ENSP00000349932,ENSP00000351250,ENSP00000352420,ENSP00000354478,ENSP00000367151,ENSP00000376317,ENSP00000376505,ENSP00000403636,ENSP00000409279,ENSP00000410584,ENSP00000419185,ENSP00000431459,ENSP00000442600,ENSP00000469689…	CELF4,CLOCK,CNRIP1,DAG1,DLX1,FAM89B,GGNBP2,GPD1L,HGF,INHBB,INSIG1,LDLRAD4,MNT,NEUROD1,ONECUT2,OTUD4,PCDH17,PHLPP1,PTPRS,SHANK2,SMAD2,SPRED2,SYNGAP1,TANK,TAOK3,TRIM33
GO:0050773	regulation of dendrite development	7	131	0.0096	ENSP00000262640,ENSP00000338774,ENSP00000340874,ENSP00000349932,ENSP00000359630,ENSP00000392500,ENSP00000429900	ASAP1,BAI3,BCL11A,MEF2C,NLGN1,PTPRS,VAMP7
GO:0007610	behavior	15	541	0.0098	ENSP00000256078,ENSP00000306010,ENSP00000306754,ENSP00000340874,ENSP00000350364,ENSP00000359630,ENSP00000366288,ENSP00000367151,ENSP00000382177,ENSP00000386200,ENSP00000392028,ENSP00000403636,ENSP00000409667,ENSP00000451648,ENSP00000469689	ARF4,BAI3,CHD7,FOXP2,KRAS,MEF2C,MYO5A,NEGR1,NEUROD2,NRXN3,PCDH17,SHANK2,SLITRK1,SYNGAP1,SYNJ1
GO:0031643	positive regulation of myelination	3	13	0.0098	ENSP00000222390,ENSP00000437256,ENSP00000442600	DAG1,DICER1,HGF
GO:0061000	negative regulation of dendritic spine development	3	13	0.0098	ENSP00000349932,ENSP00000392500,ENSP00000429900	ASAP1,NLGN1,PTPRS
GO:0043412	macromolecule modification	51	3197	0.01	ENSP00000199320,ENSP00000222390,ENSP00000228872,ENSP00000247020,ENSP00000256078,ENSP00000257600,ENSP00000257749,ENSP00000262160,ENSP00000262241,ENSP00000262394,ENSP00000262719,ENSP00000262915,ENSP00000264606,ENSP00000282369,ENSP00000300935,ENSP00000301067,ENSP00000306010,ENSP00000306754,ENSP00000308741,ENSP00000316578,ENSP00000329918,ENSP00000338774,ENSP00000340874,ENSP00000346389,ENSP00000346437…	ACVR1B,ARF4,ATG7,B4GALT5,BACH2,BCL11A,CAND1,CDKN1B,CLOCK,DIMT1,DTX1,EFNA3,ERG,FGFRL1,GPHN,HDAC4,HGF,HIF3A,KAT6A,KMT2D,KRAS,MEF2A,MEF2C,MEX3B,MYCBP2,NAA30,NEUROD2,OTUD4,PAX6,PHLPP1,PPP1CB,PTPRS,RAB8A,RCOR1,ROCK1,RPS6KA3,RUNX3,SDF2,SIN3A,SMAD2,ST3GAL3,STK24,STK38L,SUZ12,SYNGAP1,TAOK3,TET2,TRIM33,TRIM36,WSB1,YES1
GO:0051271	negative regulation of cellular component movement	10	270	0.0103	ENSP00000228872,ENSP00000290271,ENSP00000293230,ENSP00000319096,ENSP00000340874,ENSP00000344215,ENSP00000352420,ENSP00000365730,ENSP00000381007,ENSP00000442600	CDKN1B,CYGB,DAG1,LDLRAD4,MEF2C,NAV3,RAP2B,STC1,STK24,TP53INP1
GO:0014854	response to inactivity	3	14	0.0115	ENSP00000241052,ENSP00000264606,ENSP00000442600	CAT,DAG1,HDAC4
GO:0014898	cardiac muscle hypertrophy in response to stress	3	14	0.0115	ENSP00000264606,ENSP00000296233,ENSP00000340874	HDAC4,KLF15,MEF2C
GO:0010033	response to organic substance	46	2815	0.0119	ENSP00000222390,ENSP00000228872,ENSP00000241052,ENSP00000247020,ENSP00000256078,ENSP00000257192,ENSP00000257600,ENSP00000258648,ENSP00000261574,ENSP00000262160,ENSP00000263238,ENSP00000264606,ENSP00000265857,ENSP00000290271,ENSP00000295108,ENSP00000295228,ENSP00000300134,ENSP00000300935,ENSP00000306991,ENSP00000307342,ENSP00000310006,ENSP00000322706,ENSP00000329170,ENSP00000340874,ENSP00000344215…	ACTR3,ATG7,BDNF,CAT,CDKN1B,CPEB2,DAG1,DICER1,DLX1,DSG1,DTX1,FGFRL1,FOXP2,GET4,HAS2,HCN1,HDAC4,HGF,HMGCS1,IGF2,INHBB,INSIG1,IPO5,KRAS,MED4,MEF2C,MYO5A,NEUROD1,NR1D2,PAX6,POU3F2,PSAP,RAB8A,ROCK1,RPS6KA3,RUNX3,SDF2,SIN3A,SMAD2,SPRED2,STAT6,STC1,TANK,TET2,TP53INP1,YES1
GO:0051961	negative regulation of nervous system development	10	279	0.0128	ENSP00000257600,ENSP00000306754,ENSP00000338774,ENSP00000349932,ENSP00000354478,ENSP00000392500,ENSP00000403636,ENSP00000404100,ENSP00000429900,ENSP00000437256	ASAP1,BCL11A,DICER1,DLX1,DTX1,NEUROD2,NLGN1,PAX6,PTPRS,SYNGAP1
GO:0045936	negative regulation of phosphate metabolic process	15	562	0.0134	ENSP00000222390,ENSP00000228872,ENSP00000261574,ENSP00000264606,ENSP00000282541,ENSP00000348753,ENSP00000352420,ENSP00000354923,ENSP00000376317,ENSP00000382697,ENSP00000385277,ENSP00000404100,ENSP00000423563,ENSP00000442600,ENSP00000478220	CDKN1B,DAG1,DMD,ELFN2,GGNBP2,GPD1L,H2AFY,HDAC4,HGF,IPO5,LDLRAD4,PAX6,ROCK1,SPRED2,TAOK3
GO:0001932	regulation of protein phosphorylation	27	1370	0.0138	ENSP00000222390,ENSP00000228872,ENSP00000256078,ENSP00000261574,ENSP00000262719,ENSP00000282541,ENSP00000295228,ENSP00000319096,ENSP00000340874,ENSP00000348753,ENSP00000352420,ENSP00000354923,ENSP00000365730,ENSP00000376317,ENSP00000378394,ENSP00000382697,ENSP00000383611,ENSP00000391826,ENSP00000403636,ENSP00000403954,ENSP00000404100,ENSP00000414303,ENSP00000423563,ENSP00000442600,ENSP00000442656…	ACVR1B,BDNF,CCNL2,CDKN1B,DAG1,DMD,GGNBP2,GPD1L,H2AFY,HGF,IGF2,INHBB,IPO5,KRAS,LDLRAD4,MEF2C,PAX6,PHLPP1,PSAP,RAP2B,ROCK1,SPRED2,STK24,SYNGAP1,TAOK3,TENM1,YES1
GO:0007422	peripheral nervous system development	5	68	0.0149	ENSP00000329170,ENSP00000382800,ENSP00000419185,ENSP00000437256,ENSP00000442600	DAG1,DICER1,ONECUT2,POU3F2,RUNX3
GO:0030336	negative regulation of cell migration	9	237	0.0152	ENSP00000290271,ENSP00000293230,ENSP00000319096,ENSP00000340874,ENSP00000344215,ENSP00000352420,ENSP00000365730,ENSP00000381007,ENSP00000442600	CYGB,DAG1,LDLRAD4,MEF2C,NAV3,RAP2B,STC1,STK24,TP53INP1
GO:0032940	secretion by cell	21	959	0.0152	ENSP00000222390,ENSP00000241052,ENSP00000257192,ENSP00000262094,ENSP00000262160,ENSP00000262640,ENSP00000265070,ENSP00000294742,ENSP00000295108,ENSP00000300935,ENSP00000319096,ENSP00000346437,ENSP00000346829,ENSP00000378394,ENSP00000382177,ENSP00000382697,ENSP00000386738,ENSP00000391826,ENSP00000392500,ENSP00000409667,ENSP00000442318	ARPC5,ATG7,CAND1,CAT,DSG1,GOLPH3,HGF,IGF2,KCMF1,MYO5A,NEUROD1,NLGN1,PSAP,RAB27B,RAB8A,RAP2B,ROCK1,SMAD2,SYNJ1,VAMP7,WLS
GO:0050808	synapse organization	8	189	0.0152	ENSP00000359630,ENSP00000366288,ENSP00000367151,ENSP00000382177,ENSP00000392500,ENSP00000414303,ENSP00000417901,ENSP00000469689	BAI3,BDNF,GPHN,MYO5A,NLGN1,PCDH17,SHANK2,SLITRK1
GO:0071625	vocalization behavior	3	16	0.0152	ENSP00000386200,ENSP00000451648,ENSP00000469689	FOXP2,NRXN3,SHANK2
GO:1903844	regulation of cellular response to transforming growth factor beta stimulus	6	105	0.0155	ENSP00000262160,ENSP00000351250,ENSP00000352420,ENSP00000354478,ENSP00000419185,ENSP00000431459	DLX1,FAM89B,LDLRAD4,ONECUT2,SMAD2,TRIM33
GO:0009987	cellular process	167	14652	0.0164	ENSP00000174618,ENSP00000199320,ENSP00000221166,ENSP00000222390,ENSP00000228872,ENSP00000241052,ENSP00000247020,ENSP00000256078,ENSP00000257192,ENSP00000257600,ENSP00000257749,ENSP00000258648,ENSP00000261386,ENSP00000261574,ENSP00000262094,ENSP00000262133,ENSP00000262160,ENSP00000262213,ENSP00000262241,ENSP00000262394,ENSP00000262640,ENSP00000262719,ENSP00000262904,ENSP00000262915,ENSP00000262965…	ACTR3,ACVR1B,AIFM3,AKAP2,ARF4,ARPC5,ASAP1,ATG7,B4GALT5,BACH2,BAI3,BAZ2B,BCL11A,BDNF,BNIP3L,CAMTA1,CAND1,CAT,CCNL2,CDKN1B,CELF1,CELF2,CELF4,CHD7,CHN1,CLOCK,CLUH,CORO2B,CPEB2,CYGB,DAG1,DICER1,DIMT1,DLX1,DMD,DMXL1,DSG1,DTX1,E2F3,EBF3,EFNA3,ELOVL6,EPB41L1,ERG,FAM73B,FAM89B,FCHSD2,FGFRL1,FNDC3A,FOXP2,GDE1,GET4,GGNBP2,GOLPH3,GPD1L,GPHN,H2AFY,HAS2,HCN1,HDAC4,HGF,HIF3A,HIVEP2,HMGCS1,IGF2,INHBB,INSIG1,IPO…
GO:0044057	regulation of system process	14	516	0.0164	ENSP00000222390,ENSP00000264606,ENSP00000282541,ENSP00000290271,ENSP00000295108,ENSP00000295228,ENSP00000346389,ENSP00000354923,ENSP00000382697,ENSP00000392500,ENSP00000410584,ENSP00000437256,ENSP00000442600,ENSP00000443926	CELF2,CELF4,DAG1,DICER1,DMD,GPD1L,HDAC4,HGF,INHBB,MEF2A,NEUROD1,NLGN1,ROCK1,STC1
GO:0060341	regulation of cellular localization	18	766	0.0164	ENSP00000261574,ENSP00000262640,ENSP00000282541,ENSP00000296755,ENSP00000340874,ENSP00000344741,ENSP00000354923,ENSP00000367151,ENSP00000370003,ENSP00000378402,ENSP00000382177,ENSP00000382697,ENSP00000392028,ENSP00000392500,ENSP00000403954,ENSP00000414303,ENSP00000423563,ENSP00000428281	BDNF,BNIP3L,CHD7,DMD,GPD1L,H2AFY,INSIG1,IPO5,LEPROTL1,MAP1B,MEF2C,MYO5A,NLGN1,PCDH17,ROCK1,SIN3A,TENM1,VAMP7
GO:0042326	negative regulation of phosphorylation	13	458	0.0165	ENSP00000222390,ENSP00000228872,ENSP00000261574,ENSP00000264606,ENSP00000282541,ENSP00000348753,ENSP00000352420,ENSP00000354923,ENSP00000376317,ENSP00000404100,ENSP00000423563,ENSP00000442600,ENSP00000478220	CDKN1B,DAG1,DMD,GGNBP2,GPD1L,H2AFY,HDAC4,HGF,IPO5,LDLRAD4,PAX6,SPRED2,TAOK3
GO:1903845	negative regulation of cellular response to transforming growth factor beta stimulus	5	72	0.018	ENSP00000262160,ENSP00000352420,ENSP00000354478,ENSP00000419185,ENSP00000431459	DLX1,FAM89B,LDLRAD4,ONECUT2,SMAD2
GO:0036315	cellular response to sterol	3	18	0.0196	ENSP00000322706,ENSP00000344741,ENSP00000442600	DAG1,HMGCS1,INSIG1
GO:0009628	response to abiotic stimulus	22	1052	0.0197	ENSP00000228872,ENSP00000241052,ENSP00000256078,ENSP00000264606,ENSP00000290271,ENSP00000293230,ENSP00000301904,ENSP00000306754,ENSP00000308741,ENSP00000322706,ENSP00000344215,ENSP00000346437,ENSP00000354923,ENSP00000366898,ENSP00000370003,ENSP00000373734,ENSP00000376505,ENSP00000378769,ENSP00000386200,ENSP00000403636,ENSP00000442600,ENSP00000443985	ATG7,BNIP3L,CAT,CDKN1B,CLOCK,CPEB2,CYGB,DAG1,DENND5B,DMD,FOXP2,HDAC4,HIF3A,HMGCS1,KRAS,NEUROD2,PPP1CB,SCARA3,STC1,SYNGAP1,TANK,TP53INP1
GO:0090101	negative regulation of transmembrane receptor protein serine/threonine kinase signaling pathway	6	111	0.0197	ENSP00000262160,ENSP00000351250,ENSP00000352420,ENSP00000354478,ENSP00000419185,ENSP00000431459	DLX1,FAM89B,LDLRAD4,ONECUT2,SMAD2,TRIM33
GO:0010001	glial cell differentiation	7	154	0.0203	ENSP00000256078,ENSP00000257600,ENSP00000296233,ENSP00000329170,ENSP00000404100,ENSP00000437256,ENSP00000442600	DAG1,DICER1,DTX1,KLF15,KRAS,PAX6,POU3F2
GO:1901698	response to nitrogen compound	21	988	0.0206	ENSP00000228872,ENSP00000241052,ENSP00000247020,ENSP00000261574,ENSP00000262160,ENSP00000265857,ENSP00000290271,ENSP00000295228,ENSP00000300134,ENSP00000300935,ENSP00000307342,ENSP00000322706,ENSP00000340874,ENSP00000346437,ENSP00000378402,ENSP00000382177,ENSP00000382697,ENSP00000391826,ENSP00000437256,ENSP00000442600,ENSP00000443985	ATG7,CAT,CDKN1B,CPEB2,DAG1,DICER1,GET4,HCN1,HMGCS1,IGF2,INHBB,IPO5,MEF2C,MYO5A,RAB8A,ROCK1,SDF2,SIN3A,SMAD2,STAT6,STC1
GO:0010976	positive regulation of neuron projection development	9	251	0.0211	ENSP00000222390,ENSP00000262640,ENSP00000296755,ENSP00000338774,ENSP00000350364,ENSP00000354923,ENSP00000366288,ENSP00000392500,ENSP00000414303	BCL11A,BDNF,DMD,HGF,MAP1B,NEGR1,NLGN1,SLITRK1,VAMP7
GO:0035272	exocrine system development	4	44	0.0221	ENSP00000346829,ENSP00000391826,ENSP00000404100,ENSP00000442600	DAG1,IGF2,PAX6,WLS
GO:0007416	synapse assembly	5	77	0.0228	ENSP00000366288,ENSP00000367151,ENSP00000392500,ENSP00000414303,ENSP00000469689	BDNF,NLGN1,PCDH17,SHANK2,SLITRK1
GO:0045665	negative regulation of neuron differentiation	8	205	0.0228	ENSP00000257600,ENSP00000338774,ENSP00000349932,ENSP00000354478,ENSP00000392500,ENSP00000403636,ENSP00000404100,ENSP00000429900	ASAP1,BCL11A,DLX1,DTX1,NLGN1,PAX6,PTPRS,SYNGAP1
GO:0035195	gene silencing by miRNA	4	45	0.0234	ENSP00000262160,ENSP00000379144,ENSP00000401946,ENSP00000437256	DICER1,SMAD2,TNRC6A,TNRC6B
GO:0090500	endocardial cushion to mesenchymal transition	2	4	0.0234	ENSP00000306991,ENSP00000414150	ERG,HAS2
GO:0001933	negative regulation of protein phosphorylation	12	422	0.0236	ENSP00000222390,ENSP00000228872,ENSP00000261574,ENSP00000282541,ENSP00000348753,ENSP00000352420,ENSP00000354923,ENSP00000376317,ENSP00000404100,ENSP00000423563,ENSP00000442600,ENSP00000478220	CDKN1B,DAG1,DMD,GGNBP2,GPD1L,H2AFY,HGF,IPO5,LDLRAD4,PAX6,SPRED2,TAOK3
GO:0045652	regulation of megakaryocyte differentiation	5	78	0.0236	ENSP00000301067,ENSP00000340874,ENSP00000378402,ENSP00000379144,ENSP00000401946	KMT2D,MEF2C,SIN3A,TNRC6A,TNRC6B
GO:0044267	cellular protein metabolic process	54	3603	0.0237	ENSP00000222390,ENSP00000228872,ENSP00000247020,ENSP00000256078,ENSP00000257600,ENSP00000257749,ENSP00000262160,ENSP00000262241,ENSP00000262394,ENSP00000262719,ENSP00000262915,ENSP00000264606,ENSP00000265857,ENSP00000282369,ENSP00000300935,ENSP00000301067,ENSP00000306010,ENSP00000306754,ENSP00000308741,ENSP00000316578,ENSP00000329918,ENSP00000338774,ENSP00000340874,ENSP00000346389,ENSP00000346437…	ACVR1B,ARF4,ATG7,B4GALT5,BACH2,BCL11A,BNIP3L,CAND1,CDKN1B,CLOCK,CPEB2,DTX1,EFNA3,ERG,FGFRL1,GET4,GPHN,HDAC4,HGF,HIF3A,IGF2,KAT6A,KMT2D,KRAS,MEF2A,MEF2C,MEX3B,MYCBP2,NAA30,NEUROD2,OTUD4,PAX6,PHLPP1,PPP1CB,PTPRS,RAB8A,RCOR1,ROCK1,RPS6KA3,RUNX3,SDF2,SIN3A,SMAD2,ST3GAL3,STK24,STK38L,SUZ12,SYNGAP1,TAOK3,TET2,TRIM33,TRIM36,WSB1,YES1
GO:0023019	signal transduction involved in regulation of gene expression	3	20	0.0238	ENSP00000262160,ENSP00000295108,ENSP00000404100	NEUROD1,PAX6,SMAD2
GO:0048670	regulation of collateral sprouting	3	20	0.0238	ENSP00000338774,ENSP00000349932,ENSP00000414303	BCL11A,BDNF,PTPRS
GO:0048584	positive regulation of response to stimulus	35	2054	0.0251	ENSP00000222390,ENSP00000241052,ENSP00000256078,ENSP00000262160,ENSP00000262640,ENSP00000263238,ENSP00000265070,ENSP00000294742,ENSP00000295228,ENSP00000296233,ENSP00000300134,ENSP00000301067,ENSP00000306522,ENSP00000306754,ENSP00000308741,ENSP00000340874,ENSP00000344215,ENSP00000346829,ENSP00000348753,ENSP00000362308,ENSP00000365730,ENSP00000368884,ENSP00000376317,ENSP00000376505,ENSP00000378394…	ACTR3,ACVR1B,ARPC5,BDNF,CAMTA1,CAT,CHN1,CLOCK,GOLPH3,H2AFY,HGF,IGF2,INHBB,KLF15,KMT2D,KRAS,MEF2C,NEUROD2,NLGN1,PSAP,ROCK1,RPS6KA3,SH3BGRL,SIN3A,SMAD2,SPRED2,STAT6,STK24,TANK,TAOK3,TENM1,TP53INP1,VAMP7,WLS,YES1
GO:0050768	negative regulation of neurogenesis	9	260	0.0251	ENSP00000257600,ENSP00000338774,ENSP00000349932,ENSP00000354478,ENSP00000392500,ENSP00000403636,ENSP00000404100,ENSP00000429900,ENSP00000437256	ASAP1,BCL11A,DICER1,DLX1,DTX1,NLGN1,PAX6,PTPRS,SYNGAP1
GO:0007163	establishment or maintenance of cell polarity	7	163	0.0256	ENSP00000263238,ENSP00000265070,ENSP00000294742,ENSP00000296755,ENSP00000306010,ENSP00000404100,ENSP00000431459	ACTR3,ARF4,ARPC5,FAM89B,GOLPH3,MAP1B,PAX6
GO:0033043	regulation of organelle organization	23	1155	0.026	ENSP00000222390,ENSP00000228872,ENSP00000263238,ENSP00000265070,ENSP00000277575,ENSP00000282369,ENSP00000294742,ENSP00000340874,ENSP00000344741,ENSP00000346437,ENSP00000355261,ENSP00000370003,ENSP00000378402,ENSP00000381007,ENSP00000382697,ENSP00000386722,ENSP00000386921,ENSP00000391826,ENSP00000403954,ENSP00000409667,ENSP00000423563,ENSP00000429900,ENSP00000483547	ACTR3,ARPC5,ASAP1,ATG7,BNIP3L,CDKN1B,FCHSD2,GOLPH3,H2AFY,HGF,IGF2,INSIG1,MEF2C,MID1IP1,NAV3,ROCK1,SIN3A,SMG5,SYNJ1,TBC1D14,TENM1,TRIM36,USP6NL
GO:1902883	negative regulation of response to oxidative stress	4	47	0.026	ENSP00000222390,ENSP00000346437,ENSP00000378394,ENSP00000423563	ATG7,H2AFY,HGF,PSAP
GO:0006607	NLS-bearing protein import into nucleus	3	21	0.0261	ENSP00000261574,ENSP00000379065,ENSP00000407182	IPO5,TNPO2,TRPS1
GO:0048167	regulation of synaptic plasticity	7	164	0.0261	ENSP00000256078,ENSP00000300935,ENSP00000306754,ENSP00000340874,ENSP00000392500,ENSP00000403636,ENSP00000469689	KRAS,MEF2C,NEUROD2,NLGN1,RAB8A,SHANK2,SYNGAP1
GO:0009968	negative regulation of signal transduction	23	1160	0.0268	ENSP00000174618,ENSP00000222390,ENSP00000262160,ENSP00000262719,ENSP00000263655,ENSP00000282541,ENSP00000295108,ENSP00000308741,ENSP00000344741,ENSP00000348753,ENSP00000349932,ENSP00000351250,ENSP00000352420,ENSP00000354478,ENSP00000376317,ENSP00000376505,ENSP00000403636,ENSP00000409279,ENSP00000410584,ENSP00000419185,ENSP00000431459,ENSP00000442600,ENSP00000478220	CELF4,CLOCK,CNRIP1,DAG1,DLX1,FAM89B,GGNBP2,GPD1L,HGF,INSIG1,LDLRAD4,MNT,NEUROD1,ONECUT2,OTUD4,PHLPP1,PTPRS,SMAD2,SPRED2,SYNGAP1,TANK,TAOK3,TRIM33
GO:0048639	positive regulation of developmental growth	7	165	0.0268	ENSP00000296755,ENSP00000329170,ENSP00000338774,ENSP00000340874,ENSP00000391826,ENSP00000392028,ENSP00000414303	BCL11A,BDNF,CHD7,IGF2,MAP1B,MEF2C,POU3F2
GO:0050803	regulation of synapse structure or activity	7	165	0.0268	ENSP00000306754,ENSP00000340874,ENSP00000359630,ENSP00000366288,ENSP00000392500,ENSP00000403636,ENSP00000414303	BAI3,BDNF,MEF2C,NEUROD2,NLGN1,SLITRK1,SYNGAP1
GO:0042221	response to chemical	60	4153	0.0273	ENSP00000222390,ENSP00000228872,ENSP00000241052,ENSP00000247020,ENSP00000256078,ENSP00000257192,ENSP00000257600,ENSP00000258648,ENSP00000261574,ENSP00000262160,ENSP00000263238,ENSP00000264606,ENSP00000265857,ENSP00000290271,ENSP00000293230,ENSP00000295108,ENSP00000295228,ENSP00000300134,ENSP00000300935,ENSP00000306754,ENSP00000306991,ENSP00000307342,ENSP00000309570,ENSP00000310006,ENSP00000322706…	ACTR3,ATG7,BDNF,BNIP3L,CAT,CDKN1B,CHD7,CHN1,CPEB2,CYGB,DAG1,DICER1,DLX1,DSG1,DTX1,EFNA3,FGFRL1,FOXP2,GET4,GPHN,HAS2,HCN1,HDAC4,HGF,HIF3A,HMGCS1,IGF2,INHBB,INSIG1,IPO5,KLF7,KRAS,MED4,MEF2A,MEF2C,MYO5A,NEUROD1,NEUROD2,NLGN1,NR1D2,NRXN3,PAX6,POU3F2,PSAP,RAB8A,ROCK1,RPS6KA3,RUNX3,SDF2,SIN3A,SLC25A26,SMAD2,SPRED2,STAT6,STC1,STK24,TANK,TET2,TP53INP1,YES1
GO:0051270	regulation of cellular component movement	19	886	0.0286	ENSP00000222390,ENSP00000228872,ENSP00000264606,ENSP00000290271,ENSP00000293230,ENSP00000306991,ENSP00000319096,ENSP00000340874,ENSP00000344215,ENSP00000352420,ENSP00000365730,ENSP00000381007,ENSP00000382697,ENSP00000404100,ENSP00000419185,ENSP00000431459,ENSP00000442600,ENSP00000442656,ENSP00000444596	ACVR1B,CDKN1B,CYGB,DAG1,FAM89B,HAS2,HDAC4,HGF,LDLRAD4,MEF2C,MYCBP2,NAV3,ONECUT2,PAX6,RAP2B,ROCK1,STC1,STK24,TP53INP1
GO:0032924	activin receptor signaling pathway	3	22	0.0287	ENSP00000262160,ENSP00000295228,ENSP00000442656	ACVR1B,INHBB,SMAD2
GO:0022603	regulation of anatomical structure morphogenesis	20	961	0.0304	ENSP00000222390,ENSP00000262640,ENSP00000296755,ENSP00000306991,ENSP00000329170,ENSP00000338774,ENSP00000340874,ENSP00000349932,ENSP00000357393,ENSP00000359630,ENSP00000366288,ENSP00000382697,ENSP00000386200,ENSP00000386741,ENSP00000392500,ENSP00000403636,ENSP00000414150,ENSP00000414303,ENSP00000442600,ENSP00000444596	BAI3,BCL11A,BDNF,CHN1,DAG1,EFNA3,ERG,FOXP2,HAS2,HGF,MAP1B,MEF2C,MYCBP2,NLGN1,POU3F2,PTPRS,ROCK1,SLITRK1,SYNGAP1,VAMP7
GO:0062009	secondary palate development	3	23	0.0318	ENSP00000262160,ENSP00000323584,ENSP00000392028	CHD7,SMAD2,TSHZ1
GO:0070723	response to cholesterol	3	23	0.0318	ENSP00000262160,ENSP00000322706,ENSP00000442600	DAG1,HMGCS1,SMAD2
GO:0090092	regulation of transmembrane receptor protein serine/threonine kinase signaling pathway	8	220	0.0318	ENSP00000262160,ENSP00000295228,ENSP00000351250,ENSP00000352420,ENSP00000354478,ENSP00000419185,ENSP00000431459,ENSP00000442656	ACVR1B,DLX1,FAM89B,INHBB,LDLRAD4,ONECUT2,SMAD2,TRIM33
GO:0009888	tissue development	29	1626	0.0319	ENSP00000222390,ENSP00000241052,ENSP00000256078,ENSP00000257192,ENSP00000262160,ENSP00000287538,ENSP00000290271,ENSP00000295108,ENSP00000296233,ENSP00000300134,ENSP00000306991,ENSP00000329170,ENSP00000340874,ENSP00000346389,ENSP00000346829,ENSP00000349932,ENSP00000378394,ENSP00000382177,ENSP00000382697,ENSP00000382800,ENSP00000386200,ENSP00000392028,ENSP00000404100,ENSP00000414150,ENSP00000419185…	ACVR1B,CAT,CHD7,DAG1,DSG1,ERG,FNDC3A,FOXP2,HAS2,HGF,KLF15,KRAS,MEF2A,MEF2C,MYO5A,NEUROD1,ONECUT2,PAX6,POU3F2,PSAP,PTHLH,PTPRS,ROCK1,RUNX3,SMAD2,STAT6,STC1,WLS,ZIC3
GO:0051963	regulation of synapse assembly	5	86	0.0321	ENSP00000340874,ENSP00000359630,ENSP00000366288,ENSP00000392500,ENSP00000414303	BAI3,BDNF,MEF2C,NLGN1,SLITRK1
GO:0071407	cellular response to organic cyclic compound	13	505	0.0323	ENSP00000228872,ENSP00000258648,ENSP00000262160,ENSP00000290271,ENSP00000307342,ENSP00000310006,ENSP00000322706,ENSP00000340874,ENSP00000344741,ENSP00000346437,ENSP00000378402,ENSP00000437256,ENSP00000442600	ATG7,CDKN1B,DAG1,DICER1,HCN1,HMGCS1,INSIG1,MED4,MEF2C,NR1D2,SIN3A,SMAD2,STC1
GO:0051129	negative regulation of cellular component organization	15	632	0.0325	ENSP00000222390,ENSP00000306754,ENSP00000338774,ENSP00000344741,ENSP00000346437,ENSP00000349932,ENSP00000352420,ENSP00000378402,ENSP00000381007,ENSP00000382697,ENSP00000392500,ENSP00000403636,ENSP00000423563,ENSP00000429900,ENSP00000483547	ASAP1,ATG7,BCL11A,H2AFY,HGF,INSIG1,LDLRAD4,MID1IP1,NAV3,NEUROD2,NLGN1,PTPRS,ROCK1,SIN3A,SYNGAP1
GO:1901699	cellular response to nitrogen compound	14	568	0.0325	ENSP00000261574,ENSP00000262160,ENSP00000290271,ENSP00000295228,ENSP00000300134,ENSP00000300935,ENSP00000307342,ENSP00000340874,ENSP00000346437,ENSP00000378402,ENSP00000382177,ENSP00000391826,ENSP00000437256,ENSP00000443985	ATG7,CPEB2,DICER1,HCN1,IGF2,INHBB,IPO5,MEF2C,MYO5A,RAB8A,SIN3A,SMAD2,STAT6,STC1
GO:0007167	enzyme linked receptor protein signaling pathway	16	698	0.0326	ENSP00000222390,ENSP00000262160,ENSP00000263238,ENSP00000294742,ENSP00000295228,ENSP00000306010,ENSP00000348753,ENSP00000357393,ENSP00000381498,ENSP00000382697,ENSP00000386741,ENSP00000391826,ENSP00000404782,ENSP00000414303,ENSP00000442656,ENSP00000462468	ACTR3,ACVR1B,AKAP2,ARF4,ARPC5,BDNF,CHN1,EFNA3,FGFRL1,HGF,IGF2,INHBB,ROCK1,SMAD2,SPRED2,YES1
GO:0060021	roof of mouth development	5	87	0.033	ENSP00000262160,ENSP00000323584,ENSP00000340874,ENSP00000344741,ENSP00000392028	CHD7,INSIG1,MEF2C,SMAD2,TSHZ1
GO:0022607	cellular component assembly	38	2343	0.0335	ENSP00000221166,ENSP00000241052,ENSP00000257192,ENSP00000262160,ENSP00000262640,ENSP00000263238,ENSP00000265070,ENSP00000300935,ENSP00000301067,ENSP00000306991,ENSP00000307342,ENSP00000310623,ENSP00000328511,ENSP00000344215,ENSP00000346389,ENSP00000346437,ENSP00000354923,ENSP00000366288,ENSP00000367151,ENSP00000379065,ENSP00000380136,ENSP00000381382,ENSP00000381498,ENSP00000382697,ENSP00000392500…	ACTR3,ASAP1,ATG7,BDNF,CAND1,CAT,CELF1,CELF2,CELF4,DICER1,DMD,DMXL1,DSG1,FGFRL1,GOLPH3,H2AFY,HAS2,HCN1,ISCU,KAT6A,KCNA4,KMT2D,MEF2A,MID1IP1,NEFM,NLGN1,ONECUT2,PCDH17,RAB8A,ROCK1,SHANK2,SLITRK1,SMAD2,SYNJ1,TCF4,TP53INP1,TRPS1,VAMP7
GO:0048585	negative regulation of response to stimulus	27	1483	0.0335	ENSP00000174618,ENSP00000222390,ENSP00000262160,ENSP00000262719,ENSP00000263655,ENSP00000282541,ENSP00000295108,ENSP00000300134,ENSP00000308741,ENSP00000344741,ENSP00000346437,ENSP00000348753,ENSP00000349932,ENSP00000351250,ENSP00000352420,ENSP00000354478,ENSP00000376317,ENSP00000376505,ENSP00000378394,ENSP00000403636,ENSP00000409279,ENSP00000410584,ENSP00000419185,ENSP00000423563,ENSP00000431459…	ATG7,CELF4,CLOCK,CNRIP1,DAG1,DLX1,FAM89B,GGNBP2,GPD1L,H2AFY,HGF,INSIG1,LDLRAD4,MNT,NEUROD1,ONECUT2,OTUD4,PHLPP1,PSAP,PTPRS,SMAD2,SPRED2,STAT6,SYNGAP1,TANK,TAOK3,TRIM33
GO:0044093	positive regulation of molecular function	30	1713	0.0337	ENSP00000222390,ENSP00000228872,ENSP00000241052,ENSP00000256078,ENSP00000262965,ENSP00000264606,ENSP00000277575,ENSP00000295108,ENSP00000306010,ENSP00000306754,ENSP00000308741,ENSP00000340874,ENSP00000347464,ENSP00000354923,ENSP00000357393,ENSP00000359630,ENSP00000365730,ENSP00000376317,ENSP00000376505,ENSP00000378394,ENSP00000383611,ENSP00000386741,ENSP00000386921,ENSP00000391826,ENSP00000403636…	ARF4,ASAP1,BAI3,BDNF,CAT,CCNL2,CDKN1B,CHN1,CLOCK,DAG1,DMD,EFNA3,GIT2,HDAC4,HGF,IGF2,KRAS,MEF2C,MID1IP1,NEUROD1,NEUROD2,PSAP,STK24,SYNGAP1,TANK,TAOK3,TBC1D14,TCF3,TENM1,USP6NL
GO:0022011	myelination in peripheral nervous system	3	24	0.0338	ENSP00000329170,ENSP00000437256,ENSP00000442600	DAG1,DICER1,POU3F2
GO:0048169	regulation of long-term neuronal synaptic plasticity	3	24	0.0338	ENSP00000256078,ENSP00000300935,ENSP00000403636	KRAS,RAB8A,SYNGAP1
GO:0006887	exocytosis	17	774	0.0358	ENSP00000222390,ENSP00000241052,ENSP00000257192,ENSP00000262094,ENSP00000262640,ENSP00000294742,ENSP00000300935,ENSP00000319096,ENSP00000346437,ENSP00000378394,ENSP00000382177,ENSP00000382697,ENSP00000386738,ENSP00000391826,ENSP00000392500,ENSP00000409667,ENSP00000442318	ARPC5,ATG7,CAND1,CAT,DSG1,HGF,IGF2,KCMF1,MYO5A,NLGN1,PSAP,RAB27B,RAB8A,RAP2B,ROCK1,SYNJ1,VAMP7
GO:0003310	pancreatic A cell differentiation	2	6	0.0367	ENSP00000295108,ENSP00000404100	NEUROD1,PAX6
GO:0016358	dendrite development	5	90	0.0367	ENSP00000296755,ENSP00000306010,ENSP00000309570,ENSP00000346389,ENSP00000403636	ARF4,KLF7,MAP1B,MEF2A,SYNGAP1
GO:0016458	gene silencing	7	180	0.0385	ENSP00000262160,ENSP00000301067,ENSP00000379144,ENSP00000401946,ENSP00000423563,ENSP00000435926,ENSP00000437256	CELF1,DICER1,H2AFY,KMT2D,SMAD2,TNRC6A,TNRC6B
GO:0051049	regulation of transport	30	1732	0.0385	ENSP00000261574,ENSP00000262094,ENSP00000262640,ENSP00000265070,ENSP00000277575,ENSP00000282541,ENSP00000290271,ENSP00000295108,ENSP00000295228,ENSP00000296233,ENSP00000296755,ENSP00000300935,ENSP00000307342,ENSP00000308741,ENSP00000328511,ENSP00000340874,ENSP00000344741,ENSP00000345055,ENSP00000346389,ENSP00000346829,ENSP00000354923,ENSP00000367151,ENSP00000370003,ENSP00000382177,ENSP00000382697…	BNIP3L,CHD7,CLOCK,DMD,GOLPH3,GPD1L,HCN1,INHBB,INSIG1,IPO5,KCNA4,KCNQ5,KLF15,MAP1B,MEF2A,MEF2C,MYO5A,NEUROD1,NLGN1,PCDH17,RAB27B,RAB8A,ROCK1,STC1,TBC1D14,TENM1,USP6NL,VAMP7,WLS,YES1
GO:1901700	response to oxygen-containing compound	26	1427	0.0385	ENSP00000228872,ENSP00000241052,ENSP00000257192,ENSP00000261574,ENSP00000262160,ENSP00000290271,ENSP00000295108,ENSP00000295228,ENSP00000300134,ENSP00000300935,ENSP00000307342,ENSP00000322706,ENSP00000340874,ENSP00000344215,ENSP00000344741,ENSP00000346437,ENSP00000365730,ENSP00000368884,ENSP00000378402,ENSP00000382177,ENSP00000382697,ENSP00000386200,ENSP00000391826,ENSP00000442600,ENSP00000443985…	ATG7,CAT,CDKN1B,CPEB2,DAG1,DSG1,FOXP2,HCN1,HMGCS1,IGF2,INHBB,INSIG1,IPO5,MEF2C,MYO5A,NEUROD1,RAB8A,ROCK1,RPS6KA3,SIN3A,SMAD2,STAT6,STC1,STK24,TP53INP1,YES1
GO:0009306	protein secretion	6	134	0.0389	ENSP00000262160,ENSP00000265070,ENSP00000295108,ENSP00000300935,ENSP00000346829,ENSP00000382177	GOLPH3,MYO5A,NEUROD1,RAB8A,SMAD2,WLS
GO:0006468	protein phosphorylation	19	923	0.04	ENSP00000222390,ENSP00000228872,ENSP00000256078,ENSP00000262160,ENSP00000329918,ENSP00000340874,ENSP00000346389,ENSP00000357393,ENSP00000365730,ENSP00000368884,ENSP00000373684,ENSP00000376317,ENSP00000381498,ENSP00000382697,ENSP00000382800,ENSP00000403636,ENSP00000414150,ENSP00000442656,ENSP00000462468	ACVR1B,CDKN1B,EFNA3,ERG,FGFRL1,HGF,KRAS,MEF2A,MEF2C,MEX3B,ROCK1,RPS6KA3,RUNX3,SMAD2,STK24,STK38L,SYNGAP1,TAOK3,YES1
GO:0009725	response to hormone	18	854	0.04	ENSP00000228872,ENSP00000241052,ENSP00000256078,ENSP00000257192,ENSP00000258648,ENSP00000264606,ENSP00000290271,ENSP00000295228,ENSP00000300935,ENSP00000310006,ENSP00000322706,ENSP00000340874,ENSP00000382177,ENSP00000382697,ENSP00000386200,ENSP00000391826,ENSP00000442600,ENSP00000443985	CAT,CDKN1B,CPEB2,DAG1,DSG1,FOXP2,HDAC4,HMGCS1,IGF2,INHBB,KRAS,MED4,MEF2C,MYO5A,NR1D2,RAB8A,ROCK1,STC1
GO:0070570	regulation of neuron projection regeneration	3	26	0.04	ENSP00000222390,ENSP00000349932,ENSP00000365730	HGF,PTPRS,STK24
GO:0010770	positive regulation of cell morphogenesis involved in differentiation	6	136	0.0408	ENSP00000262640,ENSP00000296755,ENSP00000306991,ENSP00000338774,ENSP00000366288,ENSP00000414303	BCL11A,BDNF,HAS2,MAP1B,SLITRK1,VAMP7
GO:0090288	negative regulation of cellular response to growth factor stimulus	6	137	0.042	ENSP00000262160,ENSP00000351250,ENSP00000352420,ENSP00000354478,ENSP00000419185,ENSP00000431459	DLX1,FAM89B,LDLRAD4,ONECUT2,SMAD2,TRIM33
GO:0031646	positive regulation of neurological system process	4	57	0.0424	ENSP00000222390,ENSP00000392500,ENSP00000437256,ENSP00000442600	DAG1,DICER1,HGF,NLGN1
GO:0034613	cellular protein localization	25	1367	0.0424	ENSP00000241052,ENSP00000261574,ENSP00000262213,ENSP00000262640,ENSP00000265070,ENSP00000265857,ENSP00000277575,ENSP00000300935,ENSP00000306010,ENSP00000344741,ENSP00000346829,ENSP00000354923,ENSP00000355261,ENSP00000378402,ENSP00000379065,ENSP00000382177,ENSP00000382697,ENSP00000386921,ENSP00000392500,ENSP00000403636,ENSP00000404100,ENSP00000407182,ENSP00000417901,ENSP00000423563,ENSP00000442600	ARF4,CAT,DAG1,DMD,GET4,GOLPH3,GPHN,H2AFY,INSIG1,IPO5,MYO5A,NLGN1,PAX6,RAB8A,ROCK1,SIN3A,SMG5,SYNGAP1,TBC1D14,TNPO2,TRAM1,TRPS1,USP6NL,VAMP7,WLS
GO:0043524	negative regulation of neuron apoptotic process	6	138	0.0428	ENSP00000256078,ENSP00000340874,ENSP00000354478,ENSP00000382697,ENSP00000403636,ENSP00000414303	BDNF,DLX1,KRAS,MEF2C,ROCK1,SYNGAP1
GO:0044085	cellular component biogenesis	40	2556	0.0435	ENSP00000199320,ENSP00000221166,ENSP00000241052,ENSP00000257192,ENSP00000262160,ENSP00000262640,ENSP00000263238,ENSP00000265070,ENSP00000300935,ENSP00000301067,ENSP00000306991,ENSP00000307342,ENSP00000310623,ENSP00000328511,ENSP00000344215,ENSP00000346389,ENSP00000346437,ENSP00000354923,ENSP00000366288,ENSP00000367151,ENSP00000379065,ENSP00000380136,ENSP00000381382,ENSP00000381498,ENSP00000382697…	ACTR3,ASAP1,ATG7,BDNF,CAND1,CAT,CELF1,CELF2,CELF4,CHD7,DICER1,DIMT1,DMD,DMXL1,DSG1,FGFRL1,GOLPH3,H2AFY,HAS2,HCN1,ISCU,KAT6A,KCNA4,KMT2D,MEF2A,MID1IP1,NEFM,NLGN1,ONECUT2,PCDH17,RAB8A,ROCK1,SHANK2,SLITRK1,SMAD2,SYNJ1,TCF4,TP53INP1,TRPS1,VAMP7
GO:0036302	atrioventricular canal development	2	7	0.0438	ENSP00000306991,ENSP00000392028	CHD7,HAS2
GO:0048102	autophagic cell death	2	7	0.0438	ENSP00000228872,ENSP00000344215	CDKN1B,TP53INP1
GO:0072578	neurotransmitter-gated ion channel clustering	2	7	0.0438	ENSP00000392500,ENSP00000417901	GPHN,NLGN1
GO:1902866	regulation of retina development in camera-type eye	2	7	0.0438	ENSP00000354478,ENSP00000410584	CELF4,DLX1
GO:0060541	respiratory system development	7	188	0.0448	ENSP00000256078,ENSP00000262160,ENSP00000287538,ENSP00000381498,ENSP00000386200,ENSP00000392028,ENSP00000442600	CHD7,DAG1,FGFRL1,FOXP2,KRAS,SMAD2,ZIC3
GO:0014070	response to organic cyclic compound	18	873	0.0468	ENSP00000228872,ENSP00000241052,ENSP00000256078,ENSP00000257192,ENSP00000258648,ENSP00000262160,ENSP00000290271,ENSP00000307342,ENSP00000310006,ENSP00000322706,ENSP00000340874,ENSP00000344741,ENSP00000346437,ENSP00000378402,ENSP00000386200,ENSP00000437256,ENSP00000442600,ENSP00000442788	ATG7,CAT,CDKN1B,DAG1,DICER1,DSG1,FOXP2,HCN1,HMGCS1,INSIG1,KRAS,MED4,MEF2C,NR1D2,SIN3A,SMAD2,STC1,TET2
GO:0019538	protein metabolic process	59	4194	0.0468	ENSP00000222390,ENSP00000228872,ENSP00000241052,ENSP00000247020,ENSP00000256078,ENSP00000257600,ENSP00000257749,ENSP00000262160,ENSP00000262241,ENSP00000262394,ENSP00000262719,ENSP00000262915,ENSP00000264606,ENSP00000265070,ENSP00000265857,ENSP00000282369,ENSP00000300935,ENSP00000301067,ENSP00000306010,ENSP00000306754,ENSP00000308741,ENSP00000310623,ENSP00000316578,ENSP00000329918,ENSP00000338774…	ACVR1B,ARF4,ATG7,B4GALT5,BACH2,BCL11A,BNIP3L,CAND1,CAT,CDKN1B,CLOCK,CPEB2,DAG1,DTX1,EFNA3,ERG,FGFRL1,GET4,GOLPH3,GPHN,HDAC4,HGF,HIF3A,IGF2,ISCU,KAT6A,KMT2D,KRAS,MEF2A,MEF2C,MEX3B,MYCBP2,NAA30,NEUROD2,OTUD4,PAX6,PHLPP1,PPP1CB,PTPRS,RAB8A,RCOR1,ROCK1,RPS6KA3,RUNX3,SDF2,SIN3A,SMAD2,ST3GAL3,STK24,STK38L,SUZ12,SYNGAP1,TANK,TAOK3,TET2,TRIM33,TRIM36,WSB1,YES1
GO:0042752	regulation of circadian rhythm	5	98	0.0469	ENSP00000262719,ENSP00000310006,ENSP00000378402,ENSP00000378769,ENSP00000392500	NLGN1,NR1D2,PHLPP1,PPP1CB,SIN3A
GO:0010243	response to organonitrogen compound	18	876	0.0478	ENSP00000228872,ENSP00000241052,ENSP00000247020,ENSP00000261574,ENSP00000265857,ENSP00000290271,ENSP00000295228,ENSP00000300935,ENSP00000307342,ENSP00000322706,ENSP00000340874,ENSP00000346437,ENSP00000378402,ENSP00000382177,ENSP00000382697,ENSP00000391826,ENSP00000442600,ENSP00000443985	ATG7,CAT,CDKN1B,CPEB2,DAG1,GET4,HCN1,HMGCS1,IGF2,INHBB,IPO5,MEF2C,MYO5A,RAB8A,ROCK1,SDF2,SIN3A,STC1
GO:1901215	negative regulation of neuron death	7	191	0.0478	ENSP00000256078,ENSP00000340874,ENSP00000346437,ENSP00000354478,ENSP00000382697,ENSP00000403636,ENSP00000414303	ATG7,BDNF,DLX1,KRAS,MEF2C,ROCK1,SYNGAP1
GO:0034284	response to monosaccharide	6	143	0.0479	ENSP00000228872,ENSP00000241052,ENSP00000262160,ENSP00000295108,ENSP00000346437,ENSP00000378402	ATG7,CAT,CDKN1B,NEUROD1,SIN3A,SMAD2
GO:0098609	cell-cell adhesion	11	416	0.0479	ENSP00000257192,ENSP00000265070,ENSP00000319096,ENSP00000350364,ENSP00000367151,ENSP00000381498,ENSP00000382697,ENSP00000392500,ENSP00000403954,ENSP00000441831,ENSP00000451648	DSG1,FGFRL1,FNDC3A,GOLPH3,NEGR1,NLGN1,NRXN3,PCDH17,RAP2B,ROCK1,TENM1
GO:2000145	regulation of cell motility	17	807	0.0479	ENSP00000222390,ENSP00000264606,ENSP00000290271,ENSP00000293230,ENSP00000306991,ENSP00000319096,ENSP00000340874,ENSP00000344215,ENSP00000352420,ENSP00000365730,ENSP00000381007,ENSP00000382697,ENSP00000404100,ENSP00000419185,ENSP00000431459,ENSP00000442600,ENSP00000442656	ACVR1B,CYGB,DAG1,FAM89B,HAS2,HDAC4,HGF,LDLRAD4,MEF2C,NAV3,ONECUT2,PAX6,RAP2B,ROCK1,STC1,STK24,TP53INP1
GO:0040012	regulation of locomotion	18	881	0.0498	ENSP00000222390,ENSP00000264606,ENSP00000290271,ENSP00000293230,ENSP00000306991,ENSP00000319096,ENSP00000340874,ENSP00000344215,ENSP00000352420,ENSP00000365730,ENSP00000381007,ENSP00000382697,ENSP00000404100,ENSP00000419185,ENSP00000431459,ENSP00000442600,ENSP00000442656,ENSP00000444596	ACVR1B,CYGB,DAG1,FAM89B,HAS2,HDAC4,HGF,LDLRAD4,MEF2C,MYCBP2,NAV3,ONECUT2,PAX6,RAP2B,ROCK1,STC1,STK24,TP53INP1

## Sheet: CC
#term ID	term description	observed gene count	background gene count	false discovery rate	matching proteins in your network (IDs)	matching proteins in your network (labels)
GO:0044424	intracellular part	176	13996	1.74e-06	ENSP00000174618,ENSP00000199320,ENSP00000221166,ENSP00000222390,ENSP00000228872,ENSP00000241052,ENSP00000247020,ENSP00000254029,ENSP00000256078,ENSP00000257192,ENSP00000257600,ENSP00000257749,ENSP00000258648,ENSP00000261386,ENSP00000261574,ENSP00000262094,ENSP00000262133,ENSP00000262160,ENSP00000262213,ENSP00000262241,ENSP00000262394,ENSP00000262640,ENSP00000262719,ENSP00000262844,ENSP00000262904…	ACTR3,ACVR1B,AIFM3,AMMECR1,ARF4,ARMC1,ARPC5,ASAP1,ATG7,B4GALT5,BACH2,BAZ2B,BCL11A,BDNF,BNIP3L,CAMTA1,CAND1,CAT,CCNL2,CDKN1B,CELF1,CELF2,CELF4,CHD7,CHN1,CLOCK,CLUH,CNRIP1,CORO2B,CPEB2,CYGB,DAG1,DENND5B,DENND6A,DICER1,DIMT1,DLX1,DMD,DMXL1,DSG1,DTX1,E2F3,EBF3,ELOVL6,EPB41L1,ERG,FAM73B,FAM89B,FCHSD2,FGFRL1,FNDC3A,FOXP2,GDE1,GET4,GGNBP2,GIT2,GOLPH3,GPD1L,GPHN,H2AFY,HAS2,HDAC4,HECA,HGF,HIF3A,HIVEP2,HMG…
GO:0043227	membrane-bounded organelle	150	11244	1.09e-05	ENSP00000174618,ENSP00000199320,ENSP00000222390,ENSP00000228872,ENSP00000241052,ENSP00000247020,ENSP00000254029,ENSP00000256078,ENSP00000257192,ENSP00000257600,ENSP00000257749,ENSP00000258648,ENSP00000261386,ENSP00000261574,ENSP00000262094,ENSP00000262133,ENSP00000262160,ENSP00000262213,ENSP00000262241,ENSP00000262640,ENSP00000262719,ENSP00000262844,ENSP00000262904,ENSP00000262915,ENSP00000262965…	AIFM3,AMMECR1,ARF4,ARMC1,ARPC5,ATG7,B4GALT5,BACH2,BAZ2B,BCL11A,BDNF,BNIP3L,CAMTA1,CAND1,CAT,CCNL2,CDKN1B,CELF1,CELF2,CELF4,CHD7,CLOCK,CPEB2,CYGB,DAG1,DENND6A,DICER1,DIMT1,DLX1,DMD,DSG1,DTX1,E2F3,EBF3,ELOVL6,ERG,FAM73B,FCHSD2,FGFRL1,FNDC3A,FOXP2,GDE1,GET4,GGNBP2,GIT2,GOLPH3,H2AFY,HDAC4,HECA,HGF,HIF3A,HIVEP2,IGF2,INSIG1,IPO5,ISCU,KAT6A,KCMF1,KLF12,KLF15,KLF7,KMT2D,KRAS,LDLRAD4,LEPROTL1,LPGAT1,LPP,M…
GO:0043226	organelle	160	12432	1.26e-05	ENSP00000174618,ENSP00000199320,ENSP00000221166,ENSP00000222390,ENSP00000228872,ENSP00000241052,ENSP00000247020,ENSP00000254029,ENSP00000256078,ENSP00000257192,ENSP00000257600,ENSP00000257749,ENSP00000258648,ENSP00000261386,ENSP00000261574,ENSP00000262094,ENSP00000262133,ENSP00000262160,ENSP00000262213,ENSP00000262241,ENSP00000262640,ENSP00000262719,ENSP00000262844,ENSP00000262904,ENSP00000262915…	ACTR3,AIFM3,AMMECR1,ARF4,ARMC1,ARPC5,ASAP1,ATG7,B4GALT5,BACH2,BAZ2B,BCL11A,BDNF,BNIP3L,CAMTA1,CAND1,CAT,CCNL2,CDKN1B,CELF1,CELF2,CELF4,CHD7,CLOCK,CORO2B,CPEB2,CYGB,DAG1,DENND6A,DICER1,DIMT1,DLX1,DMD,DSG1,DTX1,E2F3,EBF3,ELOVL6,EPB41L1,ERG,FAM73B,FCHSD2,FGFRL1,FNDC3A,FOXP2,GDE1,GET4,GGNBP2,GIT2,GOLPH3,GPHN,H2AFY,HDAC4,HECA,HGF,HIF3A,HIVEP2,IGF2,INSIG1,IPO5,ISCU,KAT6A,KCMF1,KLF12,KLF15,KLF7,KMT2D,KR…
GO:0043229	intracellular organelle	157	12193	2.24e-05	ENSP00000174618,ENSP00000199320,ENSP00000221166,ENSP00000222390,ENSP00000228872,ENSP00000241052,ENSP00000247020,ENSP00000254029,ENSP00000256078,ENSP00000257192,ENSP00000257600,ENSP00000257749,ENSP00000258648,ENSP00000261386,ENSP00000261574,ENSP00000262094,ENSP00000262133,ENSP00000262160,ENSP00000262213,ENSP00000262241,ENSP00000262640,ENSP00000262719,ENSP00000262844,ENSP00000262904,ENSP00000262915…	ACTR3,AIFM3,AMMECR1,ARF4,ARMC1,ARPC5,ASAP1,ATG7,B4GALT5,BACH2,BAZ2B,BCL11A,BDNF,BNIP3L,CAMTA1,CAND1,CAT,CCNL2,CDKN1B,CELF1,CELF2,CELF4,CHD7,CLOCK,CORO2B,CPEB2,CYGB,DAG1,DENND6A,DICER1,DIMT1,DLX1,DMD,DSG1,DTX1,E2F3,EBF3,ELOVL6,EPB41L1,ERG,FAM73B,FCHSD2,FGFRL1,FNDC3A,FOXP2,GDE1,GET4,GGNBP2,GIT2,GOLPH3,GPHN,H2AFY,HDAC4,HECA,HGF,HIF3A,HIVEP2,IGF2,INSIG1,IPO5,ISCU,KAT6A,KCMF1,KLF12,KLF15,KLF7,KMT2D,KR…
GO:0005634	nucleus	102	6892	0.00018	ENSP00000174618,ENSP00000199320,ENSP00000228872,ENSP00000257600,ENSP00000257749,ENSP00000258648,ENSP00000261574,ENSP00000262133,ENSP00000262160,ENSP00000262241,ENSP00000262719,ENSP00000262844,ENSP00000262904,ENSP00000262965,ENSP00000264606,ENSP00000265857,ENSP00000276569,ENSP00000277225,ENSP00000287538,ENSP00000290271,ENSP00000293230,ENSP00000295108,ENSP00000295888,ENSP00000296233,ENSP00000299687…	AMMECR1,ARMC1,BACH2,BAZ2B,BCL11A,BDNF,BNIP3L,CAMTA1,CAND1,CCNL2,CDKN1B,CELF1,CELF2,CELF4,CHD7,CLOCK,CPEB2,CYGB,DAG1,DICER1,DIMT1,DLX1,DMD,DTX1,E2F3,EBF3,ERG,FOXP2,GET4,GGNBP2,GIT2,H2AFY,HDAC4,HECA,HIF3A,HIVEP2,IPO5,ISCU,KAT6A,KLF12,KLF15,KLF7,KMT2D,LDLRAD4,LPP,MBTD1,MED4,MEF2A,MEF2C,MEX3B,MID1IP1,MNT,MYCBP2,MYT1L,NAA30,NAV3,NEUROD1,NEUROD2,NFIX,NR1D2,ONECUT2,OSBPL6,OTUD4,PAX3,PAX6,PHF20L1,PHLPP1,…
GO:0044464	cell part	186	16244	0.00031	ENSP00000174618,ENSP00000199320,ENSP00000221166,ENSP00000222390,ENSP00000228872,ENSP00000241052,ENSP00000247020,ENSP00000254029,ENSP00000256078,ENSP00000257192,ENSP00000257600,ENSP00000257749,ENSP00000258648,ENSP00000261386,ENSP00000261574,ENSP00000262094,ENSP00000262133,ENSP00000262160,ENSP00000262213,ENSP00000262241,ENSP00000262394,ENSP00000262640,ENSP00000262719,ENSP00000262844,ENSP00000262904…	ACTR3,ACVR1B,AIFM3,AMMECR1,ARF4,ARMC1,ARPC5,ASAP1,ATG7,B4GALT5,BACH2,BAI3,BAZ2B,BCL11A,BDNF,BNIP3L,CAMTA1,CAND1,CAT,CCNL2,CDKN1B,CELF1,CELF2,CELF4,CHD7,CHN1,CLOCK,CLUH,CNRIP1,CORO2B,CPEB2,CYGB,DAG1,DENND5B,DENND6A,DICER1,DIMT1,DLX1,DMD,DMXL1,DSG1,DTX1,E2F3,EBF3,EFNA3,ELOVL6,EPB41L1,ERG,FAM73B,FAM89B,FCHSD2,FGFRL1,FNDC3A,FOXP2,GDE1,GET4,GGNBP2,GIT2,GOLPH3,GPD1L,GPHN,H2AFY,HAS2,HCN1,HDAC4,HECA,HGF,…
GO:0005829	cytosol	79	4958	0.00033	ENSP00000199320,ENSP00000228872,ENSP00000241052,ENSP00000254029,ENSP00000256078,ENSP00000257192,ENSP00000257600,ENSP00000257749,ENSP00000262133,ENSP00000262160,ENSP00000262394,ENSP00000262719,ENSP00000263238,ENSP00000264606,ENSP00000265070,ENSP00000265857,ENSP00000277575,ENSP00000282369,ENSP00000282541,ENSP00000293230,ENSP00000294742,ENSP00000295888,ENSP00000296755,ENSP00000300134,ENSP00000300935…	ACTR3,ACVR1B,AIFM3,ARF4,ARPC5,ASAP1,ATG7,BACH2,BNIP3L,CAMTA1,CAND1,CAT,CDKN1B,CHN1,CLOCK,CYGB,DAG1,DENND5B,DENND6A,DICER1,DIMT1,DMD,DSG1,DTX1,EPB41L1,FNDC3A,GET4,GOLPH3,GPD1L,HDAC4,HIF3A,HMGCS1,ISCU,KAT6A,KCMF1,KLF12,KRAS,LPP,MAP1B,MEF2A,MEF2C,MEX3B,MID1IP1,MYO5A,NAA30,NBEA,OSBPL6,PAX6,PHLPP1,PPP1CB,PTHLH,RAB8A,RAP2B,RBL2,ROCK1,RPS6KA3,RUNX3,SAMD4A,SHANK2,SMAD2,SMG5,SPRED2,STAT6,STK24,STK38L,SYNG…
GO:0005667	transcription factor complex	14	326	0.00043	ENSP00000258648,ENSP00000262133,ENSP00000262160,ENSP00000262241,ENSP00000262904,ENSP00000262965,ENSP00000295108,ENSP00000308741,ENSP00000329170,ENSP00000346389,ENSP00000378402,ENSP00000379065,ENSP00000381382,ENSP00000382800	CLOCK,E2F3,MED4,MEF2A,NEUROD1,POU3F2,RBL2,RCOR1,RUNX3,SIN3A,SMAD2,TCF3,TCF4,TRPS1
GO:0043005	neuron projection	28	1142	0.00071	ENSP00000221166,ENSP00000262640,ENSP00000287766,ENSP00000293230,ENSP00000294742,ENSP00000295888,ENSP00000296755,ENSP00000300935,ENSP00000306010,ENSP00000307342,ENSP00000328511,ENSP00000346437,ENSP00000346829,ENSP00000349932,ENSP00000354923,ENSP00000375919,ENSP00000382177,ENSP00000392500,ENSP00000403636,ENSP00000403954,ENSP00000409667,ENSP00000417901,ENSP00000429900,ENSP00000437256,ENSP00000442600…	ARF4,ARPC5,ASAP1,ATG7,CPEB2,CYGB,DAG1,DICER1,DMD,GPHN,HCN1,KCNA4,MAP1B,MYCBP2,MYO5A,NEFM,NLGN1,PTPRS,RAB8A,SAMD4A,SHANK2,SLC6A1,SYNGAP1,SYNJ1,TENM1,VAMP7,WDFY3,WLS
GO:0043231	intracellular membrane-bounded organelle	134	10365	0.00081	ENSP00000174618,ENSP00000199320,ENSP00000228872,ENSP00000241052,ENSP00000247020,ENSP00000254029,ENSP00000256078,ENSP00000257600,ENSP00000257749,ENSP00000258648,ENSP00000261574,ENSP00000262094,ENSP00000262133,ENSP00000262160,ENSP00000262213,ENSP00000262241,ENSP00000262640,ENSP00000262719,ENSP00000262844,ENSP00000262904,ENSP00000262915,ENSP00000262965,ENSP00000264606,ENSP00000265070,ENSP00000265857…	AIFM3,AMMECR1,ARF4,ARMC1,B4GALT5,BACH2,BAZ2B,BCL11A,BDNF,BNIP3L,CAMTA1,CAND1,CAT,CCNL2,CDKN1B,CELF1,CELF2,CELF4,CHD7,CLOCK,CPEB2,CYGB,DAG1,DENND6A,DICER1,DIMT1,DLX1,DMD,DTX1,E2F3,EBF3,ELOVL6,ERG,FAM73B,FGFRL1,FNDC3A,FOXP2,GET4,GGNBP2,GIT2,GOLPH3,H2AFY,HDAC4,HECA,HIF3A,HIVEP2,INSIG1,IPO5,ISCU,KAT6A,KLF12,KLF15,KLF7,KMT2D,KRAS,LDLRAD4,LPGAT1,LPP,MBTD1,MED4,MEF2A,MEF2C,MEX3B,MID1IP1,MNT,MRS2,MYCBP2,…
GO:0044428	nuclear part	67	4359	0.0052	ENSP00000174618,ENSP00000199320,ENSP00000228872,ENSP00000257600,ENSP00000258648,ENSP00000261574,ENSP00000262133,ENSP00000262160,ENSP00000262241,ENSP00000262719,ENSP00000262904,ENSP00000262965,ENSP00000264606,ENSP00000265857,ENSP00000287538,ENSP00000293230,ENSP00000295108,ENSP00000295888,ENSP00000300134,ENSP00000301067,ENSP00000306522,ENSP00000308741,ENSP00000310006,ENSP00000316578,ENSP00000329918…	BCL11A,BDNF,BNIP3L,CAMTA1,CAND1,CCNL2,CDKN1B,CELF1,CHD7,CLOCK,CYGB,DAG1,DICER1,DIMT1,DTX1,E2F3,GET4,GIT2,H2AFY,HDAC4,HIF3A,HIVEP2,IPO5,KAT6A,KLF12,KMT2D,LDLRAD4,MED4,MEF2A,MEF2C,MEX3B,MNT,NAV3,NEUROD1,NR1D2,ONECUT2,OSBPL6,PAX3,PAX6,PHLPP1,PPP1CB,PTHLH,RBAK,RBL2,RCOR1,RPS6KA3,RUNX1T1,RUNX3,SAMD4A,SIN3A,SMAD2,SMC6,SMG5,STAT6,STK24,SUZ12,TBC1D14,TCF3,TCF4,TENM1,TNPO2,TNRC6A,TP53INP1,TRIM33,TRPS1,WDF…
GO:0005654	nucleoplasm	56	3446	0.0053	ENSP00000174618,ENSP00000199320,ENSP00000228872,ENSP00000257600,ENSP00000258648,ENSP00000262133,ENSP00000262160,ENSP00000262241,ENSP00000262904,ENSP00000262965,ENSP00000264606,ENSP00000265857,ENSP00000287538,ENSP00000293230,ENSP00000295108,ENSP00000295888,ENSP00000300134,ENSP00000301067,ENSP00000308741,ENSP00000310006,ENSP00000316578,ENSP00000329918,ENSP00000338774,ENSP00000340874,ENSP00000344215…	BCL11A,BDNF,BNIP3L,CAND1,CCNL2,CDKN1B,CELF1,CHD7,CLOCK,CYGB,DAG1,DIMT1,DTX1,E2F3,GET4,GIT2,HDAC4,HIF3A,HIVEP2,KAT6A,KLF12,KMT2D,LDLRAD4,MED4,MEF2A,MEF2C,MEX3B,MNT,NEUROD1,NR1D2,ONECUT2,PAX3,PAX6,PPP1CB,PTHLH,RBAK,RBL2,RCOR1,RPS6KA3,RUNX1T1,RUNX3,SIN3A,SMAD2,SMC6,STAT6,STK24,SUZ12,TBC1D14,TCF3,TENM1,TNRC6A,TP53INP1,TRIM33,TRPS1,WDFY3,ZIC3
GO:0045202	synapse	21	849	0.0057	ENSP00000262094,ENSP00000262640,ENSP00000264606,ENSP00000296755,ENSP00000300935,ENSP00000306010,ENSP00000340874,ENSP00000349932,ENSP00000354923,ENSP00000359630,ENSP00000366288,ENSP00000375919,ENSP00000386722,ENSP00000392500,ENSP00000403636,ENSP00000409667,ENSP00000417901,ENSP00000429900,ENSP00000442600,ENSP00000443985,ENSP00000469689	ARF4,ASAP1,BAI3,CPEB2,DAG1,DMD,FCHSD2,GPHN,HDAC4,MAP1B,MEF2C,NLGN1,PTPRS,RAB27B,RAB8A,SAMD4A,SHANK2,SLITRK1,SYNGAP1,SYNJ1,VAMP7
GO:0031981	nuclear lumen	62	4030	0.0083	ENSP00000174618,ENSP00000199320,ENSP00000228872,ENSP00000257600,ENSP00000258648,ENSP00000261574,ENSP00000262133,ENSP00000262160,ENSP00000262241,ENSP00000262904,ENSP00000262965,ENSP00000264606,ENSP00000265857,ENSP00000287538,ENSP00000293230,ENSP00000295108,ENSP00000295888,ENSP00000300134,ENSP00000301067,ENSP00000306522,ENSP00000308741,ENSP00000310006,ENSP00000316578,ENSP00000329918,ENSP00000338774…	BCL11A,BDNF,BNIP3L,CAMTA1,CAND1,CCNL2,CDKN1B,CELF1,CHD7,CLOCK,CYGB,DAG1,DIMT1,DTX1,E2F3,GET4,GIT2,H2AFY,HDAC4,HIF3A,HIVEP2,IPO5,KAT6A,KLF12,KMT2D,LDLRAD4,MED4,MEF2A,MEF2C,MEX3B,MNT,NEUROD1,NR1D2,ONECUT2,PAX3,PAX6,PPP1CB,PTHLH,RBAK,RBL2,RCOR1,RPS6KA3,RUNX1T1,RUNX3,SAMD4A,SIN3A,SMAD2,SMC6,STAT6,STK24,SUZ12,TBC1D14,TCF3,TCF4,TENM1,TNPO2,TNRC6A,TP53INP1,TRIM33,TRPS1,WDFY3,ZIC3
GO:0097458	neuron part	29	1449	0.0106	ENSP00000221166,ENSP00000262094,ENSP00000262640,ENSP00000287766,ENSP00000293230,ENSP00000294742,ENSP00000295888,ENSP00000296755,ENSP00000300935,ENSP00000306010,ENSP00000307342,ENSP00000328511,ENSP00000346437,ENSP00000346829,ENSP00000349932,ENSP00000354923,ENSP00000375919,ENSP00000382177,ENSP00000392500,ENSP00000403636,ENSP00000403954,ENSP00000409667,ENSP00000417901,ENSP00000429900,ENSP00000437256…	ARF4,ARPC5,ASAP1,ATG7,CPEB2,CYGB,DAG1,DICER1,DMD,GPHN,HCN1,KCNA4,MAP1B,MYCBP2,MYO5A,NEFM,NLGN1,PTPRS,RAB27B,RAB8A,SAMD4A,SHANK2,SLC6A1,SYNGAP1,SYNJ1,TENM1,VAMP7,WDFY3,WLS
GO:0098794	postsynapse	13	435	0.0162	ENSP00000296755,ENSP00000300935,ENSP00000306010,ENSP00000340874,ENSP00000349932,ENSP00000354923,ENSP00000359630,ENSP00000392500,ENSP00000403636,ENSP00000417901,ENSP00000429900,ENSP00000442600,ENSP00000469689	ARF4,ASAP1,BAI3,DAG1,DMD,GPHN,MAP1B,MEF2C,NLGN1,PTPRS,RAB8A,SHANK2,SYNGAP1
GO:0090575	RNA polymerase II transcription factor complex	7	139	0.0172	ENSP00000258648,ENSP00000262160,ENSP00000262904,ENSP00000262965,ENSP00000295108,ENSP00000381382,ENSP00000382800	E2F3,MED4,NEUROD1,RUNX3,SMAD2,TCF3,TCF4
GO:0000790	nuclear chromatin	11	333	0.0174	ENSP00000262160,ENSP00000262965,ENSP00000300134,ENSP00000316578,ENSP00000346389,ENSP00000378402,ENSP00000379065,ENSP00000381382,ENSP00000382800,ENSP00000404100,ENSP00000423563	H2AFY,MEF2A,PAX6,RUNX3,SIN3A,SMAD2,STAT6,SUZ12,TCF3,TCF4,TRPS1
GO:0005737	cytoplasm	136	11238	0.018	ENSP00000199320,ENSP00000221166,ENSP00000222390,ENSP00000228872,ENSP00000241052,ENSP00000247020,ENSP00000254029,ENSP00000256078,ENSP00000257192,ENSP00000257600,ENSP00000257749,ENSP00000261386,ENSP00000261574,ENSP00000262094,ENSP00000262133,ENSP00000262160,ENSP00000262213,ENSP00000262394,ENSP00000262640,ENSP00000262719,ENSP00000262915,ENSP00000262965,ENSP00000263238,ENSP00000263655,ENSP00000264606…	ACTR3,ACVR1B,AIFM3,ARF4,ARMC1,ARPC5,ASAP1,ATG7,B4GALT5,BACH2,BCL11A,BDNF,BNIP3L,CAMTA1,CAND1,CAT,CDKN1B,CELF1,CELF2,CELF4,CHN1,CLOCK,CLUH,CNRIP1,CORO2B,CPEB2,CYGB,DAG1,DENND5B,DENND6A,DICER1,DIMT1,DMD,DMXL1,DSG1,DTX1,ELOVL6,EPB41L1,ERG,FAM73B,FAM89B,FCHSD2,FGFRL1,FNDC3A,GDE1,GET4,GGNBP2,GOLPH3,GPD1L,GPHN,HAS2,HDAC4,HECA,HGF,HIF3A,HMGCS1,IGF2,INHBB,INSIG1,IPO5,ISCU,KAT6A,KCMF1,KCNQ5,KLF12,KRAS,LDL…
GO:0030424	axon	14	530	0.0264	ENSP00000221166,ENSP00000294742,ENSP00000295888,ENSP00000296755,ENSP00000307342,ENSP00000328511,ENSP00000346437,ENSP00000349932,ENSP00000382177,ENSP00000409667,ENSP00000437256,ENSP00000442600,ENSP00000444596,ENSP00000469689	ARPC5,ATG7,DAG1,DICER1,HCN1,KCNA4,MAP1B,MYCBP2,MYO5A,NEFM,PTPRS,SHANK2,SYNJ1,WDFY3
GO:0070013	intracellular organelle lumen	72	5162	0.0282	ENSP00000174618,ENSP00000199320,ENSP00000222390,ENSP00000228872,ENSP00000241052,ENSP00000257600,ENSP00000258648,ENSP00000261574,ENSP00000262133,ENSP00000262160,ENSP00000262241,ENSP00000262904,ENSP00000262965,ENSP00000264606,ENSP00000265070,ENSP00000265857,ENSP00000287538,ENSP00000293230,ENSP00000294742,ENSP00000295108,ENSP00000295888,ENSP00000300134,ENSP00000301067,ENSP00000306522,ENSP00000308741…	ARPC5,ATG7,BCL11A,BDNF,BNIP3L,CAMTA1,CAND1,CAT,CCNL2,CDKN1B,CELF1,CHD7,CLOCK,CYGB,DAG1,DIMT1,DTX1,E2F3,GET4,GIT2,GOLPH3,H2AFY,HDAC4,HGF,HIF3A,HIVEP2,IGF2,IPO5,ISCU,KAT6A,KCMF1,KLF12,KMT2D,LDLRAD4,MED4,MEF2A,MEF2C,MEX3B,MNT,NEUROD1,NR1D2,ONECUT2,PAX3,PAX6,PPP1CB,PSAP,PTHLH,RBAK,RBL2,RCOR1,ROCK1,RPS6KA3,RUNX1T1,RUNX3,SAMD4A,SIN3A,SMAD2,SMC6,STAT6,STK24,SUZ12,TBC1D14,TCF3,TCF4,TENM1,TNPO2,TNRC6A,TP5…
GO:0098563	intrinsic component of synaptic vesicle membrane	3	22	0.0343	ENSP00000262094,ENSP00000262640,ENSP00000349932	PTPRS,RAB27B,VAMP7
GO:0044422	organelle part	113	9111	0.0346	ENSP00000174618,ENSP00000199320,ENSP00000221166,ENSP00000222390,ENSP00000228872,ENSP00000241052,ENSP00000247020,ENSP00000254029,ENSP00000257192,ENSP00000257600,ENSP00000258648,ENSP00000261386,ENSP00000261574,ENSP00000262094,ENSP00000262133,ENSP00000262160,ENSP00000262213,ENSP00000262241,ENSP00000262640,ENSP00000262719,ENSP00000262904,ENSP00000262915,ENSP00000262965,ENSP00000263238,ENSP00000264606…	ACTR3,AIFM3,ARPC5,ASAP1,ATG7,B4GALT5,BCL11A,BDNF,BNIP3L,CAMTA1,CAND1,CAT,CCNL2,CDKN1B,CELF1,CHD7,CLOCK,CYGB,DAG1,DICER1,DIMT1,DMD,DSG1,DTX1,E2F3,ELOVL6,FAM73B,FNDC3A,GDE1,GET4,GIT2,GOLPH3,H2AFY,HDAC4,HGF,HIF3A,HIVEP2,IGF2,INSIG1,IPO5,ISCU,KAT6A,KCMF1,KLF12,KMT2D,LDLRAD4,LPGAT1,MAP1B,MED4,MEF2A,MEF2C,MEX3B,MID1IP1,MNT,MRS2,MYO5A,NAV3,NBEA,NDUFA4,NEFM,NEUROD1,NR1D2,ONECUT2,OSBPL6,PAX3,PAX6,PHLPP1,P…
GO:0044456	synapse part	16	705	0.0417	ENSP00000262094,ENSP00000262640,ENSP00000296755,ENSP00000300935,ENSP00000306010,ENSP00000340874,ENSP00000349932,ENSP00000354923,ENSP00000359630,ENSP00000392500,ENSP00000403636,ENSP00000409667,ENSP00000417901,ENSP00000429900,ENSP00000442600,ENSP00000469689	ARF4,ASAP1,BAI3,DAG1,DMD,GPHN,MAP1B,MEF2C,NLGN1,PTPRS,RAB27B,RAB8A,SHANK2,SYNGAP1,SYNJ1,VAMP7
GO:0001739	sex chromatin	2	6	0.0428	ENSP00000316578,ENSP00000423563	H2AFY,SUZ12
GO:0044446	intracellular organelle part	110	8882	0.0428	ENSP00000174618,ENSP00000199320,ENSP00000221166,ENSP00000222390,ENSP00000228872,ENSP00000241052,ENSP00000247020,ENSP00000254029,ENSP00000257192,ENSP00000257600,ENSP00000258648,ENSP00000261386,ENSP00000261574,ENSP00000262094,ENSP00000262133,ENSP00000262160,ENSP00000262213,ENSP00000262241,ENSP00000262640,ENSP00000262719,ENSP00000262904,ENSP00000262915,ENSP00000262965,ENSP00000263238,ENSP00000264606…	ACTR3,AIFM3,ARPC5,ASAP1,ATG7,B4GALT5,BCL11A,BDNF,BNIP3L,CAMTA1,CAND1,CAT,CCNL2,CDKN1B,CELF1,CHD7,CLOCK,CYGB,DAG1,DICER1,DIMT1,DSG1,DTX1,E2F3,ELOVL6,FAM73B,FNDC3A,GDE1,GET4,GIT2,GOLPH3,H2AFY,HDAC4,HGF,HIF3A,HIVEP2,IGF2,INSIG1,IPO5,ISCU,KAT6A,KCMF1,KLF12,KMT2D,LDLRAD4,LPGAT1,MAP1B,MED4,MEF2A,MEF2C,MEX3B,MID1IP1,MNT,MRS2,MYO5A,NAV3,NBEA,NDUFA4,NEFM,NEUROD1,NR1D2,ONECUT2,OSBPL6,PAX3,PAX6,PHLPP1,PPP1C…

## Sheet: MF
#term ID	term description	observed gene count	background gene count	false discovery rate	matching proteins in your network (IDs)	matching proteins in your network (labels)
GO:0044212	transcription regulatory region DNA binding	34	829	3.98e-09	ENSP00000174618,ENSP00000257749,ENSP00000262160,ENSP00000262241,ENSP00000262904,ENSP00000262965,ENSP00000264606,ENSP00000287538,ENSP00000295108,ENSP00000296233,ENSP00000300134,ENSP00000301067,ENSP00000306754,ENSP00000308741,ENSP00000309570,ENSP00000310006,ENSP00000316578,ENSP00000329170,ENSP00000338774,ENSP00000340874,ENSP00000346389,ENSP00000354478,ENSP00000356575,ENSP00000357637,ENSP00000378402…	BACH2,BCL11A,CHD7,CLOCK,DLX1,E2F3,EBF3,ERG,FOXP2,H2AFY,HDAC4,HIVEP2,KLF15,KLF7,KMT2D,MEF2A,MEF2C,MNT,NEUROD1,NEUROD2,NR1D2,ONECUT2,PAX6,POU3F2,RCOR1,RUNX3,SIN3A,SMAD2,STAT6,SUZ12,TCF3,TCF4,TRPS1,ZIC3
GO:0000976	transcription regulatory region sequence-specific DNA binding	30	710	1.34e-08	ENSP00000174618,ENSP00000257749,ENSP00000262160,ENSP00000262904,ENSP00000262965,ENSP00000264606,ENSP00000287538,ENSP00000295108,ENSP00000300134,ENSP00000306754,ENSP00000308741,ENSP00000309570,ENSP00000310006,ENSP00000316578,ENSP00000329170,ENSP00000338774,ENSP00000340874,ENSP00000346389,ENSP00000354478,ENSP00000357637,ENSP00000378402,ENSP00000379065,ENSP00000381382,ENSP00000382800,ENSP00000386200…	BACH2,BCL11A,CHD7,CLOCK,DLX1,E2F3,EBF3,ERG,FOXP2,H2AFY,HDAC4,KLF7,MEF2A,MEF2C,MNT,NEUROD1,NEUROD2,NR1D2,ONECUT2,PAX6,POU3F2,RUNX3,SIN3A,SMAD2,STAT6,SUZ12,TCF3,TCF4,TRPS1,ZIC3
GO:0000977	RNA polymerase II regulatory region sequence-specific DNA binding	28	647	2.76e-08	ENSP00000174618,ENSP00000257749,ENSP00000262160,ENSP00000262965,ENSP00000264606,ENSP00000287538,ENSP00000295108,ENSP00000300134,ENSP00000306754,ENSP00000308741,ENSP00000309570,ENSP00000310006,ENSP00000316578,ENSP00000329170,ENSP00000338774,ENSP00000340874,ENSP00000346389,ENSP00000354478,ENSP00000357637,ENSP00000379065,ENSP00000381382,ENSP00000382800,ENSP00000386200,ENSP00000392028,ENSP00000404100…	BACH2,BCL11A,CHD7,CLOCK,DLX1,EBF3,ERG,FOXP2,H2AFY,HDAC4,KLF7,MEF2A,MEF2C,MNT,NEUROD1,NEUROD2,NR1D2,ONECUT2,PAX6,POU3F2,RUNX3,SMAD2,STAT6,SUZ12,TCF3,TCF4,TRPS1,ZIC3
GO:0000987	proximal promoter sequence-specific DNA binding	23	475	9.93e-08	ENSP00000262160,ENSP00000262904,ENSP00000262965,ENSP00000264606,ENSP00000287538,ENSP00000295108,ENSP00000300134,ENSP00000306754,ENSP00000308741,ENSP00000309570,ENSP00000310006,ENSP00000316578,ENSP00000329170,ENSP00000338774,ENSP00000340874,ENSP00000346389,ENSP00000357637,ENSP00000381382,ENSP00000386200,ENSP00000392028,ENSP00000404100,ENSP00000414150,ENSP00000419185	BCL11A,CHD7,CLOCK,E2F3,EBF3,ERG,FOXP2,HDAC4,KLF7,MEF2A,MEF2C,NEUROD1,NEUROD2,NR1D2,ONECUT2,PAX6,POU3F2,SMAD2,STAT6,SUZ12,TCF3,TCF4,ZIC3
GO:0043565	sequence-specific DNA binding	34	1047	1.7e-07	ENSP00000174618,ENSP00000257749,ENSP00000262160,ENSP00000262904,ENSP00000262965,ENSP00000264606,ENSP00000287538,ENSP00000295108,ENSP00000300134,ENSP00000306522,ENSP00000306754,ENSP00000308741,ENSP00000309570,ENSP00000310006,ENSP00000316578,ENSP00000329170,ENSP00000338774,ENSP00000340874,ENSP00000346389,ENSP00000354478,ENSP00000355261,ENSP00000356575,ENSP00000357637,ENSP00000375921,ENSP00000378402…	BACH2,BCL11A,CAMTA1,CHD7,CLOCK,DLX1,E2F3,EBF3,ERG,FOXP2,H2AFY,HDAC4,HIVEP2,KLF7,MEF2A,MEF2C,MNT,NEUROD1,NEUROD2,NR1D2,ONECUT2,PAX3,PAX6,POU3F2,RUNX3,SIN3A,SMAD2,SMG5,STAT6,SUZ12,TCF3,TCF4,TRPS1,ZIC3
GO:0000978	RNA polymerase II proximal promoter sequence-specific DNA binding	22	457	1.81e-07	ENSP00000262160,ENSP00000262965,ENSP00000264606,ENSP00000287538,ENSP00000295108,ENSP00000300134,ENSP00000306754,ENSP00000308741,ENSP00000309570,ENSP00000310006,ENSP00000316578,ENSP00000329170,ENSP00000338774,ENSP00000340874,ENSP00000346389,ENSP00000357637,ENSP00000381382,ENSP00000386200,ENSP00000392028,ENSP00000404100,ENSP00000414150,ENSP00000419185	BCL11A,CHD7,CLOCK,EBF3,ERG,FOXP2,HDAC4,KLF7,MEF2A,MEF2C,NEUROD1,NEUROD2,NR1D2,ONECUT2,PAX6,POU3F2,SMAD2,STAT6,SUZ12,TCF3,TCF4,ZIC3
GO:0005488	binding	158	11878	4.43e-07	ENSP00000174618,ENSP00000221166,ENSP00000222390,ENSP00000228872,ENSP00000241052,ENSP00000256078,ENSP00000257192,ENSP00000257600,ENSP00000257749,ENSP00000258648,ENSP00000261386,ENSP00000261574,ENSP00000262094,ENSP00000262133,ENSP00000262160,ENSP00000262241,ENSP00000262640,ENSP00000262719,ENSP00000262904,ENSP00000262965,ENSP00000263238,ENSP00000263655,ENSP00000264606,ENSP00000265070,ENSP00000265857…	ACTR3,ACVR1B,AIFM3,AKAP2,ARF4,ARMC1,ARPC5,ASAP1,ATG7,B4GALT5,BACH2,BAZ2B,BCL11A,BDNF,BNIP3L,CAMTA1,CAND1,CAT,CDKN1B,CELF1,CELF2,CELF4,CHD7,CHN1,CLOCK,CLUH,CNRIP1,CORO2B,CPEB2,CYGB,DAG1,DENND5B,DENND6A,DICER1,DLX1,DMD,DSG1,DTX1,E2F3,EBF3,EFNA3,EPB41L1,ERG,FAM73B,FAM89B,FGFRL1,FOXP2,GDE1,GET4,GIT2,GOLPH3,GPD1L,GPHN,H2AFY,HCN1,HDAC4,HGF,HIF3A,HIVEP2,HMGCS1,IGF2,INHBB,IPO5,ISCU,KAT6A,KCMF1,KCNA4,KLF1…
GO:0003700	DNA-binding transcription factor activity	43	1749	2.51e-06	ENSP00000174618,ENSP00000257749,ENSP00000262160,ENSP00000262241,ENSP00000262904,ENSP00000262965,ENSP00000277225,ENSP00000287538,ENSP00000295108,ENSP00000296233,ENSP00000299687,ENSP00000300134,ENSP00000301067,ENSP00000306522,ENSP00000306754,ENSP00000308741,ENSP00000309570,ENSP00000310006,ENSP00000323584,ENSP00000329170,ENSP00000338774,ENSP00000340874,ENSP00000346389,ENSP00000354478,ENSP00000354686…	BACH2,BCL11A,CAMTA1,CLOCK,DLX1,E2F3,EBF3,ERG,FOXP2,HIF3A,HIVEP2,KLF12,KLF15,KLF7,KMT2D,MEF2A,MEF2C,MNT,MYT1L,NEUROD1,NEUROD2,NFIX,NR1D2,ONECUT2,PAX3,PAX6,POU3F2,RBAK,RCOR1,RUNX1T1,RUNX3,SIN3A,SMAD2,STAT6,TCF3,TCF4,TRPS1,TSHZ1,ZIC3,ZNF407,ZNF462,ZNF652,ZXDB
GO:0000981	DNA-binding transcription factor activity, RNA polymerase II-specific	41	1631	2.83e-06	ENSP00000174618,ENSP00000257749,ENSP00000262160,ENSP00000262241,ENSP00000262904,ENSP00000262965,ENSP00000277225,ENSP00000287538,ENSP00000295108,ENSP00000296233,ENSP00000299687,ENSP00000300134,ENSP00000301067,ENSP00000306522,ENSP00000306754,ENSP00000308741,ENSP00000309570,ENSP00000310006,ENSP00000323584,ENSP00000329170,ENSP00000338774,ENSP00000340874,ENSP00000346389,ENSP00000354478,ENSP00000354686…	BACH2,BCL11A,CAMTA1,CLOCK,DLX1,E2F3,EBF3,ERG,FOXP2,HIF3A,HIVEP2,KLF12,KLF15,KLF7,KMT2D,MEF2A,MEF2C,MNT,MYT1L,NEUROD1,NEUROD2,NFIX,NR1D2,ONECUT2,PAX3,PAX6,POU3F2,RBAK,RCOR1,RUNX3,SMAD2,STAT6,TCF3,TCF4,TRPS1,TSHZ1,ZIC3,ZNF407,ZNF462,ZNF652,ZXDB
GO:0140110	transcription regulator activity	47	2069	4.61e-06	ENSP00000174618,ENSP00000257600,ENSP00000257749,ENSP00000258648,ENSP00000262160,ENSP00000262241,ENSP00000262904,ENSP00000262965,ENSP00000264606,ENSP00000277225,ENSP00000287538,ENSP00000295108,ENSP00000296233,ENSP00000299687,ENSP00000300134,ENSP00000301067,ENSP00000306522,ENSP00000306754,ENSP00000308741,ENSP00000309570,ENSP00000310006,ENSP00000323584,ENSP00000329170,ENSP00000338774,ENSP00000340874…	BACH2,BCL11A,CAMTA1,CLOCK,DLX1,DTX1,E2F3,EBF3,ERG,FOXP2,HDAC4,HIF3A,HIVEP2,KAT6A,KLF12,KLF15,KLF7,KMT2D,MED4,MEF2A,MEF2C,MNT,MYT1L,NEUROD1,NEUROD2,NFIX,NR1D2,ONECUT2,PAX3,PAX6,POU3F2,RBAK,RCOR1,RUNX1T1,RUNX3,SIN3A,SMAD2,STAT6,TCF3,TCF4,TRPS1,TSHZ1,ZIC3,ZNF407,ZNF462,ZNF652,ZXDB
GO:0003677	DNA binding	52	2457	6.92e-06	ENSP00000174618,ENSP00000257749,ENSP00000262133,ENSP00000262160,ENSP00000262241,ENSP00000262904,ENSP00000262965,ENSP00000264606,ENSP00000277225,ENSP00000287538,ENSP00000295108,ENSP00000296233,ENSP00000299687,ENSP00000300134,ENSP00000301067,ENSP00000306522,ENSP00000306754,ENSP00000308741,ENSP00000309570,ENSP00000310006,ENSP00000316578,ENSP00000323584,ENSP00000329170,ENSP00000338774,ENSP00000340874…	BACH2,BAZ2B,BCL11A,CAMTA1,CHD7,CLOCK,DICER1,DLX1,E2F3,EBF3,ERG,FOXP2,H2AFY,HDAC4,HIF3A,HIVEP2,KAT6A,KLF12,KLF15,KLF7,KMT2D,MEF2A,MEF2C,MNT,MYT1L,NEUROD1,NEUROD2,NFIX,NR1D2,ONECUT2,PAX3,PAX6,POU3F2,RBL2,RCOR1,RUNX1T1,RUNX3,SIN3A,SMAD2,SMG5,STAT6,SUZ12,TCF3,TCF4,TET2,TRIM33,TRPS1,TSHZ1,ZIC3,ZNF407,ZNF462,ZNF652
GO:0005515	protein binding	102	6605	8.76e-06	ENSP00000174618,ENSP00000221166,ENSP00000222390,ENSP00000228872,ENSP00000241052,ENSP00000256078,ENSP00000257192,ENSP00000257600,ENSP00000258648,ENSP00000261574,ENSP00000262094,ENSP00000262160,ENSP00000262241,ENSP00000262640,ENSP00000262904,ENSP00000262965,ENSP00000263238,ENSP00000263655,ENSP00000264606,ENSP00000265070,ENSP00000265857,ENSP00000277575,ENSP00000282369,ENSP00000282541,ENSP00000290271…	ACTR3,ACVR1B,AKAP2,ARF4,ARPC5,ASAP1,ATG7,BCL11A,BDNF,BNIP3L,CAND1,CAT,CDKN1B,CHN1,CLOCK,CNRIP1,CORO2B,DAG1,DENND5B,DENND6A,DICER1,DMD,DSG1,DTX1,E2F3,EBF3,EFNA3,EPB41L1,FAM73B,FAM89B,FGFRL1,FOXP2,GET4,GOLPH3,GPD1L,H2AFY,HCN1,HDAC4,HGF,HIF3A,HMGCS1,IGF2,INHBB,IPO5,ISCU,KAT6A,KRAS,LDLRAD4,MAP1B,MBTD1,MED4,MEF2A,MEF2C,MID1IP1,MNT,MYCBP2,MYO5A,NAV3,NBEA,NEFM,NEUROD1,NEUROD2,NLGN1,NRXN3,OTUD4,PAX3,PAX6…
GO:0001228	DNA-binding transcription activator activity, RNA polymerase II-specific	18	408	1.08e-05	ENSP00000262160,ENSP00000262904,ENSP00000287538,ENSP00000295108,ENSP00000296233,ENSP00000300134,ENSP00000306522,ENSP00000306754,ENSP00000309570,ENSP00000329170,ENSP00000340874,ENSP00000346389,ENSP00000357637,ENSP00000379065,ENSP00000381382,ENSP00000404100,ENSP00000414150,ENSP00000419185	CAMTA1,E2F3,EBF3,ERG,KLF15,KLF7,MEF2A,MEF2C,NEUROD1,NEUROD2,ONECUT2,PAX6,POU3F2,SMAD2,STAT6,TCF4,TRPS1,ZIC3
GO:0003676	nucleic acid binding	63	3332	1.08e-05	ENSP00000174618,ENSP00000257749,ENSP00000262133,ENSP00000262160,ENSP00000262241,ENSP00000262904,ENSP00000262965,ENSP00000264606,ENSP00000277225,ENSP00000287538,ENSP00000295108,ENSP00000296233,ENSP00000299687,ENSP00000300134,ENSP00000301067,ENSP00000306522,ENSP00000306754,ENSP00000308741,ENSP00000309570,ENSP00000310006,ENSP00000316578,ENSP00000323584,ENSP00000329170,ENSP00000338774,ENSP00000340874…	BACH2,BAZ2B,BCL11A,CAMTA1,CELF1,CELF2,CELF4,CHD7,CLOCK,CLUH,CPEB2,DICER1,DLX1,E2F3,EBF3,ERG,FOXP2,H2AFY,HDAC4,HIF3A,HIVEP2,KAT6A,KCMF1,KLF12,KLF15,KLF7,KMT2D,MEF2A,MEF2C,MNT,MYT1L,NEUROD1,NEUROD2,NFIX,NR1D2,ONECUT2,PAX3,PAX6,POU3F2,RBAK,RBL2,RCOR1,RUNX1T1,RUNX3,SAMD4A,SIN3A,SMAD2,SMG5,STAT6,SUZ12,SYNJ1,TCF3,TCF4,TET2,TRIM33,TRPS1,TSHZ1,YTHDF3,ZIC3,ZNF407,ZNF462,ZNF652,ZXDB
GO:1901363	heterocyclic compound binding	85	5305	4.06e-05	ENSP00000174618,ENSP00000241052,ENSP00000256078,ENSP00000257749,ENSP00000262094,ENSP00000262133,ENSP00000262160,ENSP00000262241,ENSP00000262904,ENSP00000262965,ENSP00000263238,ENSP00000264606,ENSP00000277225,ENSP00000282541,ENSP00000287538,ENSP00000293230,ENSP00000295108,ENSP00000296233,ENSP00000299687,ENSP00000300134,ENSP00000300935,ENSP00000301067,ENSP00000306010,ENSP00000306522,ENSP00000306754…	ACTR3,ACVR1B,AIFM3,ARF4,BACH2,BAZ2B,BCL11A,CAMTA1,CAT,CELF1,CELF2,CELF4,CHD7,CLOCK,CLUH,CPEB2,CYGB,DICER1,DLX1,E2F3,EBF3,ERG,FOXP2,GPD1L,GPHN,H2AFY,HCN1,HDAC4,HIF3A,HIVEP2,KAT6A,KCMF1,KLF12,KLF15,KLF7,KMT2D,KRAS,MEF2A,MEF2C,MNT,MYO5A,MYT1L,NAV3,NEUROD1,NEUROD2,NFIX,NR1D2,ONECUT2,PAX3,PAX6,POU3F2,RAB27B,RAB8A,RAP2B,RBAK,RBL2,RCOR1,ROCK1,RPS6KA3,RUNX1T1,RUNX3,SAMD4A,SIN3A,SMAD2,SMC6,SMG5,STAT6,STK2…
GO:0097159	organic cyclic compound binding	85	5382	7.21e-05	ENSP00000174618,ENSP00000241052,ENSP00000256078,ENSP00000257749,ENSP00000262094,ENSP00000262133,ENSP00000262160,ENSP00000262241,ENSP00000262904,ENSP00000262965,ENSP00000263238,ENSP00000264606,ENSP00000277225,ENSP00000282541,ENSP00000287538,ENSP00000293230,ENSP00000295108,ENSP00000296233,ENSP00000299687,ENSP00000300134,ENSP00000300935,ENSP00000301067,ENSP00000306010,ENSP00000306522,ENSP00000306754…	ACTR3,ACVR1B,AIFM3,ARF4,BACH2,BAZ2B,BCL11A,CAMTA1,CAT,CELF1,CELF2,CELF4,CHD7,CLOCK,CLUH,CPEB2,CYGB,DICER1,DLX1,E2F3,EBF3,ERG,FOXP2,GPD1L,GPHN,H2AFY,HCN1,HDAC4,HIF3A,HIVEP2,KAT6A,KCMF1,KLF12,KLF15,KLF7,KMT2D,KRAS,MEF2A,MEF2C,MNT,MYO5A,MYT1L,NAV3,NEUROD1,NEUROD2,NFIX,NR1D2,ONECUT2,PAX3,PAX6,POU3F2,RAB27B,RAB8A,RAP2B,RBAK,RBL2,RCOR1,ROCK1,RPS6KA3,RUNX1T1,RUNX3,SAMD4A,SIN3A,SMAD2,SMC6,SMG5,STAT6,STK2…
GO:0003682	chromatin binding	17	501	0.00052	ENSP00000174618,ENSP00000262133,ENSP00000262160,ENSP00000264606,ENSP00000295108,ENSP00000308741,ENSP00000316578,ENSP00000323584,ENSP00000340874,ENSP00000346389,ENSP00000354478,ENSP00000378402,ENSP00000379065,ENSP00000392028,ENSP00000404100,ENSP00000414150,ENSP00000423563	CHD7,CLOCK,DLX1,ERG,H2AFY,HDAC4,MEF2A,MEF2C,MNT,NEUROD1,PAX6,RBL2,SIN3A,SMAD2,SUZ12,TRPS1,TSHZ1
GO:0001227	DNA-binding transcription repressor activity, RNA polymerase II-specific	11	229	0.00081	ENSP00000174618,ENSP00000257749,ENSP00000262241,ENSP00000262965,ENSP00000310006,ENSP00000323584,ENSP00000338774,ENSP00000379065,ENSP00000386200,ENSP00000396103,ENSP00000404100	BACH2,BCL11A,FOXP2,MNT,MYT1L,NR1D2,PAX6,RCOR1,TCF3,TRPS1,TSHZ1
GO:0033613	activating transcription factor binding	6	69	0.0026	ENSP00000262160,ENSP00000264606,ENSP00000295108,ENSP00000340874,ENSP00000346389,ENSP00000378402	HDAC4,MEF2A,MEF2C,NEUROD1,SIN3A,SMAD2
GO:0046872	metal ion binding	64	4087	0.0027	ENSP00000241052,ENSP00000257192,ENSP00000257600,ENSP00000261386,ENSP00000262160,ENSP00000262719,ENSP00000264606,ENSP00000276569,ENSP00000277225,ENSP00000282369,ENSP00000287538,ENSP00000287766,ENSP00000293230,ENSP00000295888,ENSP00000296233,ENSP00000299687,ENSP00000301067,ENSP00000307549,ENSP00000309570,ENSP00000310006,ENSP00000310623,ENSP00000316578,ENSP00000323584,ENSP00000328511,ENSP00000329918…	ACVR1B,AIFM3,ARMC1,ASAP1,B4GALT5,BAZ2B,BCL11A,CAT,CHN1,CYGB,DAG1,DICER1,DMD,DSG1,DTX1,EBF3,FOXP2,GDE1,GIT2,GPHN,HDAC4,HIVEP2,ISCU,KAT6A,KCMF1,KCNA4,KLF12,KLF15,KLF7,KMT2D,LPP,MBTD1,MEX3B,MYCBP2,MYO5A,MYT1L,NPTX1,NR1D2,NRXN3,PCDH17,PHF20L1,PHLPP1,PPP1CB,RBAK,ROCK1,RPS6KA3,RUNX1T1,SLC6A1,SMAD2,STK24,STK38L,SUZ12,TANK,TET2,TRIM33,TRIM36,TRPS1,TSHZ1,WDFY3,ZIC3,ZNF407,ZNF462,ZNF652,ZXDB
GO:0070888	E-box binding	5	43	0.0027	ENSP00000262965,ENSP00000295108,ENSP00000306754,ENSP00000308741,ENSP00000381382	CLOCK,NEUROD1,NEUROD2,TCF3,TCF4
GO:1990841	promoter-specific chromatin binding	5	43	0.0027	ENSP00000262133,ENSP00000264606,ENSP00000316578,ENSP00000392028,ENSP00000423563	CHD7,H2AFY,HDAC4,RBL2,SUZ12
GO:0003712	transcription coregulator activity	16	534	0.003	ENSP00000174618,ENSP00000257600,ENSP00000258648,ENSP00000262241,ENSP00000262965,ENSP00000264606,ENSP00000295108,ENSP00000306754,ENSP00000309570,ENSP00000329170,ENSP00000346389,ENSP00000366897,ENSP00000366898,ENSP00000378402,ENSP00000380136,ENSP00000402257	DTX1,HDAC4,HIF3A,KAT6A,KLF12,KLF7,MED4,MEF2A,MNT,NEUROD1,NEUROD2,POU3F2,RCOR1,RUNX1T1,SIN3A,TCF3
GO:0046332	SMAD binding	6	73	0.003	ENSP00000262160,ENSP00000346389,ENSP00000351250,ENSP00000352420,ENSP00000404100,ENSP00000442656	ACVR1B,LDLRAD4,MEF2A,PAX6,SMAD2,TRIM33
GO:0070412	R-SMAD binding	4	23	0.003	ENSP00000262160,ENSP00000351250,ENSP00000352420,ENSP00000404100	LDLRAD4,PAX6,SMAD2,TRIM33
GO:0030371	translation repressor activity	4	24	0.0031	ENSP00000375919,ENSP00000410584,ENSP00000435926,ENSP00000443985	CELF1,CELF4,CPEB2,SAMD4A
GO:0008134	transcription factor binding	17	610	0.0037	ENSP00000258648,ENSP00000262160,ENSP00000262241,ENSP00000262965,ENSP00000264606,ENSP00000295108,ENSP00000340874,ENSP00000346389,ENSP00000346437,ENSP00000378402,ENSP00000379065,ENSP00000380136,ENSP00000381382,ENSP00000386200,ENSP00000404100,ENSP00000431459,ENSP00000442318	ATG7,CAND1,FAM89B,FOXP2,HDAC4,KAT6A,MED4,MEF2A,MEF2C,NEUROD1,PAX6,RCOR1,SIN3A,SMAD2,TCF3,TCF4,TRPS1
GO:0070410	co-SMAD binding	3	11	0.0057	ENSP00000262160,ENSP00000351250,ENSP00000404100	PAX6,SMAD2,TRIM33
GO:0000900	translation repressor activity, mRNA regulatory element binding	3	13	0.0085	ENSP00000410584,ENSP00000435926,ENSP00000443985	CELF1,CELF4,CPEB2
GO:0042835	BRE binding	2	2	0.0097	ENSP00000410584,ENSP00000435926	CELF1,CELF4
GO:0035326	enhancer binding	6	101	0.0116	ENSP00000257749,ENSP00000262160,ENSP00000262965,ENSP00000308741,ENSP00000310006,ENSP00000340874	BACH2,CLOCK,MEF2C,NR1D2,SMAD2,TCF3
GO:0046983	protein dimerization activity	26	1301	0.0123	ENSP00000174618,ENSP00000222390,ENSP00000241052,ENSP00000262160,ENSP00000262904,ENSP00000262965,ENSP00000282541,ENSP00000295108,ENSP00000295228,ENSP00000306754,ENSP00000308741,ENSP00000322706,ENSP00000338774,ENSP00000340874,ENSP00000346389,ENSP00000346437,ENSP00000351138,ENSP00000357637,ENSP00000366898,ENSP00000370003,ENSP00000378394,ENSP00000381382,ENSP00000386200,ENSP00000392500,ENSP00000403954…	ATG7,BCL11A,BNIP3L,CAT,CLOCK,E2F3,EBF3,FAM73B,FOXP2,GPD1L,H2AFY,HGF,HIF3A,HMGCS1,INHBB,MEF2A,MEF2C,MNT,NEUROD1,NEUROD2,NLGN1,PSAP,SMAD2,TCF3,TCF4,TENM1
GO:0019904	protein domain specific binding	17	706	0.0151	ENSP00000256078,ENSP00000257600,ENSP00000262094,ENSP00000262160,ENSP00000319096,ENSP00000340874,ENSP00000362308,ENSP00000375921,ENSP00000379065,ENSP00000382177,ENSP00000392500,ENSP00000403636,ENSP00000404100,ENSP00000429900,ENSP00000437256,ENSP00000442600,ENSP00000469689	ASAP1,DAG1,DICER1,DTX1,KRAS,MEF2C,MYO5A,NLGN1,PAX3,PAX6,RAB27B,RAP2B,SH3BGRL,SHANK2,SMAD2,SYNGAP1,TRPS1
GO:0046982	protein heterodimerization activity	14	519	0.0151	ENSP00000222390,ENSP00000262160,ENSP00000262965,ENSP00000295108,ENSP00000306754,ENSP00000338774,ENSP00000340874,ENSP00000346389,ENSP00000351138,ENSP00000370003,ENSP00000381382,ENSP00000386200,ENSP00000403954,ENSP00000423563	BCL11A,BNIP3L,FAM73B,FOXP2,H2AFY,HGF,MEF2A,MEF2C,NEUROD1,NEUROD2,SMAD2,TCF3,TCF4,TENM1
GO:0071837	HMG box domain binding	3	18	0.0165	ENSP00000340874,ENSP00000375921,ENSP00000404100	MEF2C,PAX3,PAX6
GO:0043167	ion binding	82	6066	0.0185	ENSP00000241052,ENSP00000256078,ENSP00000257192,ENSP00000257600,ENSP00000261386,ENSP00000262094,ENSP00000262160,ENSP00000262719,ENSP00000263238,ENSP00000264606,ENSP00000265070,ENSP00000276569,ENSP00000277225,ENSP00000282369,ENSP00000287538,ENSP00000287766,ENSP00000293230,ENSP00000295888,ENSP00000296233,ENSP00000299687,ENSP00000300935,ENSP00000301067,ENSP00000306010,ENSP00000307342,ENSP00000307549…	ACTR3,ACVR1B,AIFM3,ARF4,ARMC1,ASAP1,B4GALT5,BAZ2B,BCL11A,CAT,CHD7,CHN1,CYGB,DAG1,DICER1,DMD,DSG1,DTX1,EBF3,FGFRL1,FOXP2,GDE1,GIT2,GOLPH3,GPHN,HCN1,HDAC4,HIVEP2,ISCU,KAT6A,KCMF1,KCNA4,KLF12,KLF15,KLF7,KMT2D,KRAS,LPP,MBTD1,MEX3B,MYCBP2,MYO5A,MYT1L,NAV3,NPTX1,NR1D2,NRXN3,PCDH17,PHF20L1,PHLPP1,PPP1CB,PSAP,PTPRS,RAB27B,RAB8A,RAP2B,RBAK,ROCK1,RPS6KA3,RUNX1T1,RUNX3,SLC6A1,SMAD2,SMC6,STK24,STK38L,SUZ12,T…
GO:0003713	transcription coactivator activity	10	307	0.0191	ENSP00000174618,ENSP00000257600,ENSP00000258648,ENSP00000262965,ENSP00000295108,ENSP00000309570,ENSP00000329170,ENSP00000346389,ENSP00000366898,ENSP00000380136	DTX1,HIF3A,KAT6A,KLF7,MED4,MEF2A,MNT,NEUROD1,POU3F2,TCF3
GO:0004096	catalase activity	2	4	0.0195	ENSP00000241052,ENSP00000293230	CAT,CYGB
GO:0001085	RNA polymerase II transcription factor binding	6	121	0.0232	ENSP00000264606,ENSP00000295108,ENSP00000346389,ENSP00000378402,ENSP00000379065,ENSP00000381382	HDAC4,MEF2A,NEUROD1,SIN3A,TCF4,TRPS1
GO:0140297	DNA-binding transcription factor binding	10	327	0.028	ENSP00000258648,ENSP00000262160,ENSP00000262965,ENSP00000264606,ENSP00000295108,ENSP00000340874,ENSP00000346389,ENSP00000378402,ENSP00000381382,ENSP00000386200	FOXP2,HDAC4,MED4,MEF2A,MEF2C,NEUROD1,SIN3A,SMAD2,TCF3,TCF4
GO:0003714	transcription corepressor activity	8	224	0.0302	ENSP00000174618,ENSP00000262241,ENSP00000264606,ENSP00000306754,ENSP00000366897,ENSP00000366898,ENSP00000378402,ENSP00000402257	HDAC4,HIF3A,KLF12,MNT,NEUROD2,RCOR1,RUNX1T1,SIN3A
GO:0019003	GDP binding	4	59	0.045	ENSP00000256078,ENSP00000262094,ENSP00000300935,ENSP00000319096	KRAS,RAB27B,RAB8A,RAP2B
GO:0016740	transferase activity	36	2250	0.0471	ENSP00000199320,ENSP00000222390,ENSP00000228872,ENSP00000247020,ENSP00000257600,ENSP00000262394,ENSP00000262915,ENSP00000282369,ENSP00000295888,ENSP00000301067,ENSP00000306991,ENSP00000308741,ENSP00000310623,ENSP00000316578,ENSP00000322706,ENSP00000346437,ENSP00000351250,ENSP00000354920,ENSP00000355964,ENSP00000357393,ENSP00000360776,ENSP00000365730,ENSP00000368884,ENSP00000373684,ENSP00000376317…	ACVR1B,ATG7,B4GALT5,CDKN1B,CLOCK,DIMT1,DTX1,EFNA3,ELOVL6,FGFRL1,GPHN,HAS2,HGF,HMGCS1,ISCU,KAT6A,KCMF1,KMT2D,LPGAT1,METTL13,MYCBP2,NAA30,PAX6,ROCK1,RPS6KA3,SDF2,ST3GAL3,STK24,STK38L,SUZ12,TAOK3,TRIM33,TRIM36,WDFY3,WSB1,YES1
