# Supplementary material for: Hypoxia-Associated Prognostic Markers and Competing Endogenous RNA Co-Expression Networks in Breast Cancer
Source: Front Oncol. 2020 Dec 2;10:579868. doi: 10.3389/fonc.2020.579868 (PMC7738636; doi:10.3389/fonc.2020.579868)
Supplement: Supplementary Table 6 — Target lncRNAs of hsa-miR-210-3p and hsa-miR-190b. Supplementary material for detailed explanation of the Consensus clustering results. [file Table_6.xlsx]

## Sheet: hsa-miR-210-3p
#please cite:
#Zhou KR, Liu S, Cai L, Bin L, et al. ENCORI: The Encyclopedia of RNA Interactomes.
#2.Li JH, et al.starBase v2.0: decoding miRNA-ceRNA, miRNA-ncRNA and protein-RNA interaction networks from large-scale CLIP-Seq data , Nucleic Acids Res. 2014 Jan;42:D92-7.
miRNAid	miRNAname	geneID	geneName	geneType	chromosome	start	end	strand	clipExpNum	degraExpNum	RBP	merClass	miRseq	align	targetSeq	pancancerNum
MIMAT0000267	hsa-miR-210-3p	ENSG00000261326	LINC01355	lincRNA	chr1	23612402	23612423	-	1	0	AGO2	7mer-m8	agucggcgacaguGUGCGUGUc	||||||||	uguuuuaaagaacCACGCACAc	5
MIMAT0000267	hsa-miR-210-3p	ENSG00000273637	AL139260.2	processed_transcript	chr1	39322551	39322574	-	2	0	AGO1-4	7mer-m8	agucggcgaCAGUG--UGCGUGUc	||||: |||||||	uugauauacGUCAUUGACGCACAg	4
MIMAT0000267	hsa-miR-210-3p	ENSG00000224699	LAMTOR5-AS1	processed_transcript	chr1	110890005	110890027	+	2	0	AGO1-4	7mer-m8	agucggcgaCA-GUGUGCGUGUc	|| |: |||||||	guuucauagGUACGAACGCACAc	2
MIMAT0000267	hsa-miR-210-3p	ENSG00000242042	LINC01743	lincRNA	chr1	246687581	246687589	-	1	0	AGO1-4	7mer-m8	agucggcgacaguGUGCGUGUc	||||||||	#NAME?	1
MIMAT0000267	hsa-miR-210-3p	ENSG00000270571	AC007681.1	antisense	chr2	75381520	75381541	+	1	0	AGO1-4	7mer-m8	agucggcgacaGUGUGCGUGUc	|:||||||||	agccaagagcgCGCACGCACAc	15
MIMAT0000267	hsa-miR-210-3p	ENSG00000231304	SGO1-AS1	processed_transcript	chr3	20227796	20227820	+	1	0	AGO1-4	7mer-m8	agUCGGCGACAGUG---UGCGUGUc	|| || ||||| |||||||	ccAGGCGACGUCACGUGACGCACAu	1
MIMAT0000267	hsa-miR-210-3p	ENSG00000259976	AC093010.3	3prime_overlapping_ncRNA	chr3	114034378	114034399	-	2	0	AGO2	7mer-m8	agucggcgacaGUGUGCGUGUc	| ||||||||	aaauacacacaCCCACGCACAc	20
MIMAT0000267	hsa-miR-210-3p	ENSG00000244041	LINC01011	lincRNA	chr6	2990627	2990648	+	2	0	AGO1-4	7mer-m8	agucggcgacaguGUGCGUGUc	||||||||	auuuaaaaagcuuCACGCACAc	8
MIMAT0000267	hsa-miR-210-3p	ENSG00000223414	LINC00473	lincRNA	chr6	166401455	166401476	-	1	0	AGO2	7mer-m8	agucggcgacaGUGUGCGUGUc	|:||||||||	acacacacacaCGCACGCACAc	10
MIMAT0000267	hsa-miR-210-3p	ENSG00000230487	PSMG3-AS1	lincRNA	chr7	1627984	1628006	+	1	0	AGO2	7mer-m8	agUCGGCGAC-AGUGUGCGUGUc	|| || | | |||||||	ggAGAAGCAGAACCAACGCACAg	14
MIMAT0000267	hsa-miR-210-3p	ENSG00000273344	PAXIP1-AS1	lincRNA	chr7	154796526	154796548	+	1	0	AGO2	7mer-m8	agucggcgacagUG-UGCGUGUc	|| |||||||	ggcaggagguaaACAACGCACAu	5
MIMAT0000267	hsa-miR-210-3p	ENSG00000269821	KCNQ1OT1	antisense	chr11	2683324	2683346	-	3	0	AGO1-4	7mer-m8	agUCGG--CGACAGUGUGCGUGUc	|||| || |: ||||||||	ccAGCCCAGCCCUU-CACGCACAu	3
MIMAT0000267	hsa-miR-210-3p	ENSG00000254911	SCARNA9	antisense	chr11	93454853	93454875	+	7	0	AGO1-4,AGO2	7mer-m8	agucggcgACA-GUGUGCGUGUc	||| :::|||||||	ugugugugUGUGUGUACGCACAu	8
MIMAT0000267	hsa-miR-210-3p	ENSG00000230300	STARD13-IT1	sense_intronic	chr13	33738468	33738488	-	1	0	AGO1-4	7mer-m8	agUCGGCGACAGUGUGCGUGUc	|| || ||| |||||||	acAGGAGCGAUCA-ACGCACAu	5
MIMAT0000267	hsa-miR-210-3p	ENSG00000276248	AL442125.1	sense_intronic	chr13	114183261	114183280	+	1	0	AGO2	8mer	agUCGGCGACAGUGUGCGUGUc	|| | :| || ||||||||	ugAG-CAUUUUC-CACGCACAa	3
MIMAT0000267	hsa-miR-210-3p	ENSG00000278576	AL162171.3	sense_intronic	chr14	89058097	89058118	+	1	0	AGO2	7mer-m8	agucgGCGACAGUGUGCGUGUc	:|:| | :|||||||	uuacaUGUUUACUUACGCACAc	4
MIMAT0000267	hsa-miR-210-3p	ENSG00000260417	AC092127.1	lincRNA	chr16	85628131	85628152	+	3	0	AGO1-4	7mer-m8	agucggcgacaGUGUGCGUGUc	:|||||||||	ucccucacgcaUACACGCACAc	4
MIMAT0000267	hsa-miR-210-3p	ENSG00000260528	FAM157C	lincRNA	chr16	90224693	90224714	+	1	0	AGO1-4	7mer-m8	agUCGGCGACAGUGUGCGUGUc	| | | | :| |||||||	guACCAGGAGAUAGACGCACAc	1
MIMAT0000267	hsa-miR-210-3p	ENSG00000276728	AC142472.1	lincRNA	chr17	43224327	43224348	-	2	0	AGO1-4	7mer-m8	agucggcgacAGUGUGCGUGUc	|: :|||||||	acuguguaccUUUUACGCACAg	7
MIMAT0000267	hsa-miR-210-3p	ENSG00000263069	AC124319.2	antisense	chr17	78388829	78388851	-	1	0	AGO1-4	7mer-m8	agUCGGCGAC-AGUGUGCGUGUc	|||| ||| :: |||||||	ugAGCCCCUGCGUGAACGCACAc	5
MIMAT0000267	hsa-miR-210-3p	ENSG00000267886	AC074135.1	lincRNA	chr19	23258133	23258154	+	1	0	AGO1-4	7mer-m8	agUCGGCGACAGUGUGCGUGUc	|| : ||| | |||||||	gcAGGUCCUGGGAGACGCACAg	7
MIMAT0000267	hsa-miR-210-3p	ENSG00000268362	AC092279.1	lincRNA	chr19	24216367	24216388	+	1	0	AGO1-4	7mer-m8	agUCGGCGACAGUGUGCGUGUc	|| : | | | |||||||	gcAGGUCCGGAGAGACGCACAg	6
MIMAT0000267	hsa-miR-210-3p	ENSG00000268858	AL118506.1	antisense	chr20	62492894	62492911	-	1	0	AGO1-4	7mer-m8	agUCGGCGACAGUGUGCGUGUc	||| | || |||||||	gaAGCAGAUG----ACGCACAu	3
MIMAT0000267	hsa-miR-210-3p	ENSG00000231711	LINC00899	processed_transcript	chr22	46436730	46436751	-	1	0	AGO2	7mer-m8	agucggcgacagugUGCGUGUc	|||||||	gaugggcccacggaACGCACAg	7

## Sheet: hsa-mir-190b
#please cite:
#Zhou KR, Liu S, Cai L, Bin L, et al. ENCORI: The Encyclopedia of RNA Interactomes.
#2.Li JH, et al.starBase v2.0: decoding miRNA-ceRNA, miRNA-ncRNA and protein-RNA interaction networks from large-scale CLIP-Seq data , Nucleic Acids Res. 2014 Jan;42:D92-7.
miRNAid	miRNAname	geneID	geneName	geneType	chromosome	start	end	strand	clipExpNum	degraExpNum	RBP	merClass	miRseq	align	targetSeq	pancancerNum
MIMAT0004929	hsa-miR-190b	ENSG00000261716	AC239868.1	sense_overlapping	chr1	149818947	149818967	-	2	0	AGO1-4	7mer-m8	uugGGUUAUAGUUUGUAUAGu	::|: |: ||||||||	gggUUAGACUUCAACAUAUCu	1
MIMAT0004929	hsa-miR-190b	ENSG00000203804	ADAMTSL4-AS1	processed_transcript	chr1	150532907	150532927	-	6	0	AGO1-4,AGO2	7mer-m8	uuggguuauaGUUUGUAUAGu	|| |||||||	cguuugagcaCACACAUAUCc	1
MIMAT0004929	hsa-miR-190b	ENSG00000272574	AL596325.2	sense_intronic	chr1	162563134	162563155	+	1	0	AGO1-4	7mer-m8	uugGGUUAUAGUU-UGUAUAGu	::|: | :|| |||||||	uagUUAGAAGUAACACAUAUCc	0
MIMAT0004929	hsa-miR-190b	ENSG00000179818	PCBP1-AS1	processed_transcript	chr2	70276531	70276551	-	2	0	AGO1-4,AGO2	7mer-m8	uuggguuauaguuUGUAUAGu	|||||||	agagaacacacccACAUAUCc	1
MIMAT0004929	hsa-miR-190b	ENSG00000272994	AC012360.3	lincRNA	chr2	105953098	105953118	-	2	0	AGO1,AGO2	7mer-m8	uuggguuauagUUUGUAUAGu	| |||||||	ucaugggagagAUACAUAUCc	3
MIMAT0004929	hsa-miR-190b	ENSG00000237298	TTN-AS1	antisense	chr2	179407974	179407994	+	1	0	AGO1-4	7mer-m8	uuggguuauagUUUGUAUAGu	:||||||||	gcaggccucgaGAACAUAUCc	0
MIMAT0004929	hsa-miR-190b	ENSG00000270574	AC010680.2	antisense	chr2	179444449	179444471	+	1	0	AGO2	7mer-m8	uugggUUAUAGUU--UGUAUAGu	:| ||||| |||||||	gucagGAAAUCAACUACAUAUCc	2
MIMAT0004929	hsa-miR-190b	ENSG00000231689	LINC01090	lincRNA	chr2	189092634	189092654	-	1	0	AGO2	8mer	uugGGUUAUAGUUUGUAUAGu	|:::|:|||:|||||||	gagCUGGUGUCAGACAUAUCa	2
MIMAT0004929	hsa-miR-190b	ENSG00000273301	AC016717.2	lincRNA	chr2	226563329	226563347	+	1	0	AGO2	7mer-m8	uugggUUAUAGUUUGUAUAGu	| |:|: |||||||	aaugaACUGUU--ACAUAUCu	1
MIMAT0004929	hsa-miR-190b	ENSG00000235726	AC010148.1	processed_transcript	chr2	235791922	235791941	-	1	0	AGO2	8mer	uugGGUUAUAGUUUGUAUAGu	:| ||:|: |||||||	acaUCUAUGUU-UACAUAUCa	1
MIMAT0004929	hsa-miR-190b	ENSG00000225057	AC012485.1	processed_transcript	chr2	239141121	239141140	+	1	0	AGO1-4	7mer-m8	uugGGUUAUAGUUUGUAUAGu	:||: :|: |||||||	gaaUCAGCGUU-CACAUAUCc	0
MIMAT0004929	hsa-miR-190b	ENSG00000224660	SH3BP5-AS1	antisense	chr3	15301553	15301572	+	1	0	AGO2	7mer-m8	uugGGUUAUAGUUUGUAUAGu	|| | | || |||||||	gaaCCCACA-CACACAUAUCu	0
MIMAT0004929	hsa-miR-190b	ENSG00000241472	PTPRG-AS1	processed_transcript	chr3	62262552	62262572	-	2	0	AGO1-4	7mer-m8	uuGGGUUAUAGUUUGUAUAGu	|:::||: ||||||||	ugCUUGAUGAAUAACAUAUCc	2
MIMAT0004929	hsa-miR-190b	ENSG00000259976	AC093010.3	3prime_overlapping_ncRNA	chr3	114034323	114034343	-	1	0	AGO2	7mer-m8	uuGGGU-UAUAGUUUGUAUAGu	| || | | || |||||||	ugCACACACA-CAUACAUAUCc	2
MIMAT0004929	hsa-miR-190b	ENSG00000260743	AC007823.1	lincRNA	chr3	179059631	179059651	+	2	0	AGO2	7mer-m8	uuggGUUAUAGUUUGUAUAGu	|| ||| : |||||||	auaaCAUUAUGGCACAUAUCu	2
MIMAT0004929	hsa-miR-190b	ENSG00000272620	AFAP1-AS1	antisense	chr4	7779677	7779697	+	1	0	AGO2	7mer-m8	uuGGGUUAUAGUUUGUAUAGu	|::|| | :|||||||	caCUUAAGAGAUGACAUAUCg	2
MIMAT0004929	hsa-miR-190b	ENSG00000251129	LINC02506	lincRNA	chr4	32147683	32147702	+	1	0	AGO2	8mer	uuggGUUAUAGUUUGUAUAGu	||| || :||||||||	cuuaCAA-AUGGAACAUAUCa	1
MIMAT0004929	hsa-miR-190b	ENSG00000250546	AC079160.1	processed_transcript	chr4	84890527	84890546	-	1	0	AGO2	7mer-m8	uuGGGUUAUAGUUUGUAUAGu	:|::: | | ||||||||	aaUCUGGAAGC-AACAUAUCu	1
MIMAT0004929	hsa-miR-190b	ENSG00000237187	NR2F1-AS1	antisense	chr5	92879608	92879628	-	1	0	AGO2	7mer-m8	uugggUUAUAGUU-UGUAUAGu	|:|: ||| |||||||	uuggaAGUG-CAAUACAUAUCg	4
MIMAT0004929	hsa-miR-190b	ENSG00000245060	LINC00847	lincRNA	chr5	180262544	180262563	+	1	0	AGO1-4	8mer	uugGGUUAUAGUUUGUAUAGu	:::||||: |||||||	ggaUUGAUAUU-UACAUAUCa	1
MIMAT0004929	hsa-miR-190b	ENSG00000224984	AL512363.1	antisense	chr6	54705527	54705547	-	2	0	AGO1-4	8mer	uuggguuauaGUUUGUAUAGu	||:|||||||	cacuggcuccCAGACAUAUCa	2
MIMAT0004929	hsa-miR-190b	ENSG00000261420	AL022069.1	antisense	chr6	166798191	166798211	+	1	0	AGO1-4	7mer-m8	uuggguuauaguuUGUAUAGu	|||||||	aagauuagaguuuACAUAUCu	4
MIMAT0004929	hsa-miR-190b	ENSG00000228878	SEPT7-AS1	lincRNA	chr7	35794297	35794318	-	1	0	AGO2	7mer-m8	uuggGUUAUA-GUUUGUAUAGu	:| ||| ||||||||||	cguaUAUUAUACAAACAUAUCc	3
MIMAT0004929	hsa-miR-190b	ENSG00000280347	AC000123.3	TEC	chr7	127002611	127002630	-	3	0	AGO2	7mer-m8	uuggGUUAUAGUUUGUAUAGu	|| | | |||||||||	guaaCACU-UAAAACAUAUCu	4
MIMAT0004929	hsa-miR-190b	ENSG00000170983	LINC00208	lincRNA	chr8	11438827	11438846	+	2	0	AGO1-4	7mer-m8	uugGGUUAUAGUUUGUAUAGu	|:|||| |:|||||||	cugCUAAUA-AAGACAUAUCu	0
MIMAT0004929	hsa-miR-190b	ENSG00000249859	PVT1	lincRNA	chr8	129001440	129001460	+	1	5	AGO1	7mer-m8	uuGGGUUAUAGUUUGUAUAGu	:|::| | | |||||||	aaUCUGAAAAAAUACAUAUCc	1
MIMAT0004929	hsa-miR-190b	ENSG00000280543	ASAP1-IT2	sense_intronic	chr8	131097006	131097014	-	1	0	AGO2	7mer-m8	uuggguuauaguuUGUAUAGu	|||||||	#NAME?	0
MIMAT0004929	hsa-miR-190b	ENSG00000254876	AL590705.5	processed_transcript	chr9	100054115	100054132	+	1	0	AGO1-4	7mer-m8	uuGGGUUAUAGUUUGUAUAGu	|:||:| | |||||||	acCUCAGUUU---ACAUAUCu	2
MIMAT0004929	hsa-miR-190b	ENSG00000204054	LINC00963	processed_transcript	chr9	132266734	132266754	+	2	0	AGO1-4	8mer	uuggGUUAUAGUUUGUAUAGu	::||:| | |||||||	aagaUGAUGUGAUACAUAUCa	1
MIMAT0004929	hsa-miR-190b	ENSG00000272589	ZSWIM8-AS1	antisense	chr10	75556342	75556362	-	1	0	AGO1-4	7mer-m8	uuggguuauaGUUUGUAUAGu	| ||||||||	uuauuuaaccCCAACAUAUCu	1
MIMAT0004929	hsa-miR-190b	ENSG00000225484	NUTM2B-AS1	antisense	chr10	81480903	81480923	-	1	0	AGO1-4	8mer	uuggguuauaguuUGUAUAGu	|||||||	uuacauugacucuACAUAUCa	4
MIMAT0004929	hsa-miR-190b	ENSG00000151303	AL136982.1	processed_transcript	chr10	88761292	88761312	+	1	0	AGO1-4	7mer-m8	uugggUUAUAGUUUGUAUAGu	|:|:| |:|||||||	cauggAGUGUAAGACAUAUCu	3
MIMAT0004929	hsa-miR-190b	ENSG00000260917	AL158212.3	sense_overlapping	chr10	114587381	114587401	+	1	0	AGO2	7mer-m8	uuggguuauaguuUGUAUAGu	|||||||	gaaauguggcucuACAUAUCg	2
MIMAT0004929	hsa-miR-190b	ENSG00000269821	KCNQ1OT1	antisense	chr11	2692223	2692245	-	2	0	AGO1-4	7mer-m8	uuGGGUUAU--AGUUUGUAUAGu	||:|| | | |||||||	ucCCUAACAGGGCCCACAUAUCu	1
MIMAT0004929	hsa-miR-190b	ENSG00000269821	KCNQ1OT1	antisense	chr11	2717598	2717619	-	1	0	AGO1-4	8mer	uugggUUAUAGU-UUGUAUAGu	::|: || |||||||	auaaaGGUGGCACCACAUAUCa	1
MIMAT0004929	hsa-miR-190b	ENSG00000272301	AP002360.3	lincRNA	chr11	76100928	76100950	+	2	0	AGO1-4,AGO2	7mer-m8	uugggUUAU-A-GUUUGUAUAGu	|||| | || |||||||	cugagAAUACUGCACACAUAUCg	1
MIMAT0004929	hsa-miR-190b	ENSG00000255455	AP003486.1	lincRNA	chr11	130738345	130738368	-	1	0	AGO1	7mer-m8	uuGGGU-UA-UAGUU-UGUAUAGu	|||| | || |: |||||||	gaCCCAUCUCAUAAGCACAUAUCc	2
MIMAT0004929	hsa-miR-190b	ENSG00000257883	AC125603.2	lincRNA	chr12	117099585	117099605	+	1	0	AGO1-4	7mer-m8	uuggguuauaguUUGUAUAGu	||||||||	ccggaaggcuguAACAUAUCu	2
MIMAT0004929	hsa-miR-190b	ENSG00000257883	AC125603.2	lincRNA	chr12	117099890	117099909	+	1	0	AGO1-4	8mer	uugGGUUAUAGUUUGUAUAGu	|:|: | | ||||||||	gagCUAGGA-CCAACAUAUCa	2
MIMAT0004929	hsa-miR-190b	ENSG00000189238	LINC00943	lincRNA	chr12	127229611	127229631	+	3	0	AGO1-4	7mer-m8	uuGGGUUAUAGUUUGUAUAGu	| ||| |: |||||||	ucCACAAGUUUCUACAUAUCg	2
MIMAT0004929	hsa-miR-190b	ENSG00000255874	LINC00346	lincRNA	chr13	111521405	111521426	-	1	0	AGO2	7mer-m8	uugggUUAUAGU-UUGUAUAGu	:|| |:: |||||||	aaaugGAUUUUGUUACAUAUCc	2
MIMAT0004929	hsa-miR-190b	ENSG00000285410	GABPB1-IT1	sense_intronic	chr15	50645154	50645177	-	1	0	AGO1-4	7mer-m8	uuggGUUAUA-G--UUUGUAUAGu	||:| | | |:|||||||	cgaaCAGUUUGCAGAGACAUAUCc	0
MIMAT0004929	hsa-miR-190b	ENSG00000259275	AC087477.2	lincRNA	chr15	96937475	96937497	+	1	0	AGO1-4	7mer-m8	uuGGGUUAUAGUU--UGUAUAGu	:::| |: | | |||||||	guUUUACUGCCUAGUACAUAUCu	1
MIMAT0004929	hsa-miR-190b	ENSG00000234494	SP2-AS1	antisense	chr17	45976260	45976280	-	1	0	AGO1-4	8mer	uugggUUAUAGUUUGUAUAGu	|| ||:|||||||	gggaaAACUCCAGACAUAUCa	4
MIMAT0004929	hsa-miR-190b	ENSG00000279281	AC015883.1	TEC	chr17	55526415	55526435	+	1	0	AGO1-4	8mer	uuggguuauaguuUGUAUAGu	|||||||	aggguugacacccACAUAUCa	1
MIMAT0004929	hsa-miR-190b	ENSG00000278730	AC005332.7	lincRNA	chr17	66124980	66124998	+	2	0	AGO1-4	7mer-m8	uuGGGUUAUAGUUUGUAUAGu	:|:: || | |||||||	ucUCUGCUACC--ACAUAUCg	3
MIMAT0004929	hsa-miR-190b	ENSG00000163597	SNHG16	processed_transcript	chr17	74560810	74560829	+	20	0	AGO1,AGO1-4,AGO2	7mer-m8	uugggUUAUAGUUUGUAUAGu	|:|| | |||||||	ugaggAGUA-CUUACAUAUCc	7
MIMAT0004929	hsa-miR-190b	ENSG00000263551	AP005328.1	lincRNA	chr18	1174785	1174805	+	1	0	AGO2	7mer-m8	uuggGUUAUA-GUUUGUAUAGu	:||||| : |||||||	uguaUAAUAUAUUUACAUAUC-	3
MIMAT0004929	hsa-miR-190b	ENSG00000263551	AP005328.1	lincRNA	chr18	1174785	1174806	+	1	0	AGO2	7mer-m8	uuggGUUAUA-GUUUGUAUAGu	:||||| : |||||||	uguaUAAUAUAUUUACAUAUCu	3
MIMAT0004929	hsa-miR-190b	ENSG00000261824	LINC00662	lincRNA	chr19	28221405	28221425	-	3	0	AGO2	7mer-m8	uuGGGUUAUAGUUUGUAUAGu	:|:|: | |||||||||	aaUCUAGGAAGAAACAUAUCu	3
MIMAT0004929	hsa-miR-190b	ENSG00000186019	AC021092.1	antisense	chr19	44612368	44612389	-	7	0	AGO1,AGO2,AGO3	8mer	uuGGGUU-AUAGUUUGUAUAGu	||::| || : |||||||	ggCCUGACUAAAGCACAUAUCa	2
MIMAT0004929	hsa-miR-190b	ENSG00000232098	AC012313.1	lincRNA	chr19	58917773	58917793	-	3	0	AGO1-4,AGO2	7mer-m8	uuGGGUUAUAGUUUGUAUAGu	||::: | | |||||||	guCCUGGGCUAAUACAUAUCc	5
MIMAT0004929	hsa-miR-190b	ENSG00000276786	BX640515.1	lincRNA	chr20	59945665	59945685	+	2	0	AGO1-4	8mer	uugGGUUAUAGUUUGUAUAGu	::|| : |:|||||||	gcaUUAAGGGAAGACAUAUCa	2
MIMAT0004929	hsa-miR-190b	ENSG00000215424	MCM3AP-AS1	antisense	chr21	47650215	47650235	+	1	0	AGO1-4	7mer-m8	uuggguuauaGUUUGUAUAGu	||||||||||	uuaagucagaCAAACAUAUCc	4
MIMAT0004929	hsa-miR-190b	ENSG00000253352	TUG1	bidirectional_promoter_lncRNA	chr22	31368077	31368101	+	3	0	AGO1-4	8mer	uuGGGU-UA--UAGU-UUGUAUAGu	|||| || | || ||||||||	ugCCCACAUACACCACAACAUAUCa	4
MIMAT0004929	hsa-miR-190b	ENSG00000260822	AC004656.1	sense_overlapping	chrX	24568024	24568043	+	1	0	AGO2	7mer-m8	uugGGUUAUAGUUUGUAUAGu	||| |:| :||||||||	auaCCAUUGU-GAACAUAUCu	1
MIMAT0004929	hsa-miR-190b	ENSG00000235437	LINC01278	processed_transcript	chrX	62650328	62650349	-	1	0	AGO2	8mer	uuggguuAUAGU-UUGUAUAGu	| ||| |||||||	aaugcucUCUCAUCACAUAUCa	2
MIMAT0004929	hsa-miR-190b	ENSG00000229807	XIST	lincRNA	chrX	73047653	73047673	-	10	0	AGO1,AGO2	7mer-m8	uuGGGUUAUAGUUUGUAUAGu	:|: :| |:|:|||||||	ugUCUUGUCUUAGACAUAUCu	2
MIMAT0004929	hsa-miR-190b	ENSG00000230590	FTX	lincRNA	chrX	73498745	73498766	-	1	0	AGO1-4	7mer-m8	uuggguuAUA-GUUUGUAUAGu	||| | |||||||	gaucaccUAUCCCUACAUAUCc	3
